# Supplementary material for: Lipidomic signatures in Octopus vulgaris arm muscle reveal geographic variation along the Iberian Atlantic Coast
Source: NPJ Sci Food. 2025 Aug 9;9:173. doi: 10.1038/s41538-025-00520-w (PMC12335516; doi:10.1038/s41538-025-00520-w)
Supplement: Supplementary file 2 — Supplementary Information [file 41538_2025_520_MOESM2_ESM.xlsx]

## Sheet: Sheet1
Lipidomic signatures in Octopus vulgaris arm muscle reveal geographic variation along the Iberian Atlantic Coast
Felisa Rey1,2*, Luís Gaspar1, Fernando Ricardo3, Cristina Pita4,5, Rosário Domingues1,2, Ricardo Calado3
1. CESAM - Centre for Environmental and Marine Studies, Department of Chemistry, University of Aveiro, Campus Universitário de Santiago, 3810-193 Aveiro, Portugal
2. Mass Spectrometry Centre & LAQV-REQUIMTE, Department of Chemistry, University of Aveiro, Campus Universitário de Santiago, 3810-193 Aveiro, Portugal
3. ECOMARE - Laboratory for Innovation and Sustainability of Marine Biological Resources, CESAM - Centre for Environmental and Marine Studies, Department of Biology, Campus Universitário de Santiago, University of Aveiro, 3810-193 Aveiro, Portugal
4. CESAM - Centre for Environmental and Marine Studies, Department of Environment and Planning, University of Aveiro, Campus Universitário de Santiago, 3810-193 Aveiro, Portugal
5. Current affiliation: Institute of Marine Research (IIM-CSIC), Rúa de Eduardo Cabello, 6, 36208 Vigo, Pontevedra, España
*Felisa Rey: felisa.rey@ua.pt
*Ricardo Calado: rjcalado@ua.pt
Supplementary Table S1 Polar lipid molecular species identified by LC-MS and MS/MS in common octopus' (Octopus vulgaris) arm muscle of captured in three different locations along the Iberian Atlantic coast (Ria de Arousa, Peniche, Santa Luzia), according to the notation: AAA (C:N), (AAA, lipid class; C, total carbon atoms; N, total double bonds of fatty acid substituents) and AAA (O-C:N)(P-C:N) c…
					Normalized extracted-ion chromatogram (XIC) areas								Relative abundance (%) within each lipid class
Lipid species (C:N)	Calculated	Observed	Error	Fatty acyl chains	Ria de Arousa		Peniche		Santa Luzia			Lipid species (C:N)	Ria de Arousa		Peniche		Santa Luzia
Phosphatidylcholine | [M+H]+	m/z	m/z	ppm		Mean	SD	Mean	SD	Mean	SD		Phosphatidylcholine | [M+H]+	Mean	SD	Mean	SD	Mean	SD
PC 28:0	678.507	678.509	-2.94765	14:0/14:0	0.0305536	0.0112177	0.0298917	0.0126445	0.0402603	0.0117462		PC 28:0	0.0539586	0.0182515	0.0633108	0.0268356	0.11131	0.0342111
PC O-30:2; P-30:1	688.528	688.525	4.93807	**	0.0100973	0.00570027	0.0104065	0.00221352	0.00575485	0.00110445		PC O-30:2; P-30:1	0.0165122	0.00644814	0.0220253	0.00458966	0.0161099	0.00392852
PC O-30:1; P-30:0	690.544	690.545	-2.46183	*	0.122228	0.093029	0.106558	0.0273727	0.0554638	0.00992499		PC O-30:1; P-30:0	0.194164	0.118304	0.225642	0.057485	0.15353	0.0294363
PC 29:0	692.523	692.526	-4.47639	14:0_15:0	0.0111845	0.00618867	0.00993486	0.00178648	0.0061963	0.00135913		PC29:0	0.0189	0.00778678	0.0209648	0.00328645	0.0171517	0.00378323
PC O-30:0	692.559	692.561	-1.58831	O-14:0/16:0	0.210716	0.0722038	0.100367	0.0111318	0.112199	0.0133839		PC O-30:0	0.355277	0.0582921	0.212789	0.0248684	0.309902	0.0316404
PC 30:1	704.523	704.525	-2.55492	16:0_14:1	0.0448458	0.0122159	0.0474188	0.014759	0.0512098	0.0128838		PC 30:1	0.0810044	0.026522	0.100275	0.0310588	0.141043	0.0355448
PC 30:0	706.539	706.541	-2.68917	14:0_16:0	0.168898	0.0576862	0.134342	0.0514151	0.149099	0.0352405		PC 30:0	0.290309	0.0687326	0.284023	0.108004	0.41014	0.0920819
PC O-32:2; P-32:1	716.559	716.559	0.558223	*	0.0592179	0.0448869	0.053101	0.0142794	0.0278247	0.0053187		PC O-32:2; P-32:1	0.0935365	0.055837	0.112785	0.0316235	0.0768091	0.0149302
PC O-32:1; P-32:0	718.575	718.577	-2.22663	O-16:1/16:0; P-16:0/16:0	0.594432	0.327231	0.41254	0.0311501	0.250327	0.0310719		PC O-32:1; P-32:0	0.951235	0.33897	0.874786	0.0762676	0.689907	0.0586299
PC O-32:0	720.591	720.591	-0.693875	O-16:0/16:0	0.510469	0.182133	0.232979	0.0303632	0.192665	0.0226715		PC O-32:0	0.845306	0.106039	0.493302	0.0594177	0.531036	0.0393277
PC 32:2	730.539	730.541	-2.60082	*	0.0499044	0.0128233	0.0395529	0.00910933	0.0428707	0.0091357		PC 32:2	0.0889721	0.0251252	0.0835872	0.018589	0.117686	0.020744
PC 32:1	732.554	732.556	-2.86668	16:0_16:1; 14:0_18:1	0.732837	0.226589	0.574434	0.101831	0.572328	0.10021		PC 32:1	1.24558	0.161829	1.21578	0.214732	1.57034	0.185187
PC 32:0	734.57	734.571	-1.22521	16:0/16:0; 14:0_18:0	0.390242	0.141224	0.268351	0.0825936	0.236932	0.0435918		PC 32:0	0.655348	0.120996	0.566597	0.168116	0.649506	0.084801
PC O-34:5; P-34:4	738.544	738.545	-2.16643	*	0.0697814	0.0363462	0.0503764	0.020963	0.0641305	0.00909932		PC O-34:5; P-34:4	0.119614	0.0585	0.107014	0.0454546	0.176735	0.0178589
PC O-34:4; P-34:3	740.56	740.558	2.83569	*	0.0813351	0.0329476	0.0594943	0.00961206	0.0458545	0.00637817		PC O-34:4; P-34:3	0.135519	0.0273227	0.126506	0.0234218	0.12634	0.0119325
PC O-34:3; P-34:2	742.575	742.574	1.48133	*	0.0735108	0.0219699	0.0425114	0.00424226	0.0343196	0.00363335		PC O-34:3; P-34:2	0.125134	0.01601	0.0901008	0.00904417	0.0946786	0.00635894
PC O-34:2; P-34:1	744.591	744.592	-1.61162	O-16:1/18:1; O-18:2/16:0; P-16:0/18:1; P-18:1/16:0	0.136737	0.0708013	0.0778217	0.00823498	0.0558026	0.00735637		PC O-34:2; P-34:1	0.219775	0.0690357	0.16495	0.0181542	0.153528	0.0100569
PC O-34:1; P-34:0	746.606	746.608	-2.27697	O-16:0/18:1; P-18:0/16:0	0.711354	0.314931	0.343433	0.035267	0.231557	0.0330371		PC O-34:1; P-34:0	1.15028	0.268497	0.7275	0.0704726	0.636351	0.041846
PC 33:0	748.585	748.586	-1.46944	16:0_17:0	0.108818	0.0500341	0.0774963	0.0117262	0.0308179	0.00571662		PC 33:0	0.177157	0.0457896	0.163821	0.0213714	0.0847384	0.0105696
PC O-34:0	748.622	748.621	0.667894	*	0.201792	0.0837606	0.0916633	0.0112851	0.0686339	0.00853779		PC O-34:0	0.327414	0.0662761	0.193892	0.0194843	0.189029	0.0140434
PC 34:6	750.507	750.509	-2.53162	12:0_22:6	0.0118596	0.00413128	0.0133959	0.0052113	0.0133599	0.00404321		PC 34:6	0.0209351	0.0064845	0.0281459	0.0106119	0.0360595	0.0070713
PC 34:5	752.523	752.525	-2.9235	14:0_20:5	0.415896	0.107772	0.32289	0.0746316	0.369821	0.0999136		PC 34:5	0.7438	0.232263	0.681401	0.148608	1.00539	0.203554
PC 34:4	754.539	754.539	0	14:0_20:4	0.232054	0.067367	0.165774	0.0200876	0.202349	0.0441654		PC 34:4	0.40902	0.116994	0.350875	0.0401805	0.551084	0.0579424
PC 34:3	756.554	756.555	-1.32178	16:0_18:3	0.140903	0.0458092	0.0909943	0.0192309	0.108698	0.0197503		PC 34:3	0.24797	0.0730115	0.192137	0.0382134	0.297688	0.0303642
PC 34:2	758.57	758.572	-2.76837	16:0_18:2	0.480427	0.141753	0.30282	0.0547456	0.299577	0.0585704		PC 34:2	0.826156	0.142332	0.64009	0.108322	0.821558	0.110015
PC 34:1	760.586	760.588	-2.76103	16:0_18:1	1.93375	0.710013	1.24723	0.196982	1.50865	0.272008		PC 34:1	3.23608	0.609877	2.63743	0.38536	4.13133	0.37706
PC O-36:6; P-36:5	764.559	764.561	-2.3543	O-14:0/22:6; O-16:1/20:5; P-16:0/20:5	0.412591	0.216024	0.406909	0.125885	0.315363	0.0406582		PC O-36:6; P-36:5	0.680718	0.255582	0.863232	0.274598	0.870448	0.0915004
PC O-36:5; P-36:4	766.575	766.576	-1.5654	O-16:0/20:5; O-14:0/22:5; P-16:0/20:4	1.60883	0.517591	0.879209	0.145421	0.695266	0.133912		PC O-36:5; P-36:4	2.70864	0.338342	1.85961	0.295165	1.90486	0.219829
PC O-36:4; P-36:3	768.591	768.589	2.21184	*	0.611798	0.227805	0.281861	0.0544497	0.207425	0.0515291		PC O-36:4; P-36:3	1.04663	0.335642	0.59789	0.122059	0.568259	0.106115
PC O-36:3	770.606	770.605	1.68698	O-16:0/20:3	0.0950376	0.0277645	0.0483551	0.0064125	0.0425678	0.00726834		PC O-36:3	0.163341	0.0292762	0.102467	0.0135535	0.116496	0.00853285
PC O-36:2; P-36:1	772.622	772.623	-1.16486	O-18:1/18:1; O-16:0/20:2; P-18:0/18:1	0.115329	0.043623	0.0619618	0.00618991	0.0483695	0.00623801		PC O-36:2; P-36:1	0.189953	0.0270923	0.131141	0.0116178	0.133434	0.0137835
PC 36:8	774.507	774.508	-0.258229	*	0.0272666	0.00677812	0.0230269	0.00648032	0.0295756	0.00896174		PC 36:8	0.0504254	0.0205488	0.0485889	0.0131327	0.0802049	0.0183281
PC O-36:1; P-36:0	774.638	774.639	-2.32367	O-16:0/20:1; O-18:0/18:1; P-18:0/18:0	0.351824	0.127004	0.121166	0.0182007	0.14101	0.0197557		PC O-36:1; P-36:0	0.582074	0.0736783	0.255853	0.0318724	0.388439	0.034817
PC O-36:0	776.653	776.65	4.76403	*	0.0296785	0.0111046	0.0101556	0.00161188	0.0138909	0.00201598		PC O-36:0	0.0492268	0.00719398	0.0214318	0.00271508	0.0382314	0.00379295
PC 36:6	778.539	778.541	-2.95425	14:0_22:6	0.93209	0.240165	0.929522	0.155409	0.808639	0.167302		PC 36:6	1.61964	0.356126	1.95892	0.26451	2.20949	0.296936
PC 36:5	780.554	780.556	-2.56228	16:0_20:5	5.35661	1.42801	4.54039	0.561396	3.55934	0.740742		PC 36:5	9.13694	0.93492	9.59324	0.965559	9.70815	1.03703
PC 36:4	782.57	782.568	2.4279	16:0_20:4	1.87549	0.711601	1.32521	0.106935	1.10143	0.262986		PC 36:4	3.23325	1.03678	2.80694	0.216639	2.9982	0.361798
PC 36:3	784.586	784.583	3.1864	18:1_18:2; 16:0_20:3	0.297341	0.112253	0.184596	0.0183984	0.167593	0.0359353		PC 36:3	0.510451	0.152752	0.390425	0.0312925	0.457308	0.0477589
PC 36:2	786.601	786.603	-2.03407	18:1/18:1; 16:0_20:2	0.396059	0.13729	0.241184	0.0366102	0.278634	0.0519738		PC 36:2	0.670349	0.141296	0.509654	0.0671008	0.763058	0.073617
PC 36:1	788.617	788.619	-2.28248	16:0_20:1	0.585728	0.221899	0.340765	0.0608799	0.391751	0.0647336		PC 36:1	0.970585	0.177129	0.718795	0.107527	1.07354	0.076475
PC O-38:7; P-38:6	790.575	790.577	-2.15033	O-16:1/22:6; P-16:0/22:6	0.625099	0.402598	0.826801	0.217054	0.468988	0.0449338		PC O-38:7; P-38:6	1.00494	0.464557	1.75379	0.482716	1.29778	0.121402
PC 36:0	790.633	790.63	3.92091	16:0_20:0	0.0529697	0.0216396	0.0328232	0.0072625	0.0356984	0.0118667		PC 36:0	0.0866839	0.0169682	0.0691962	0.0133214	0.0966035	0.0235563
PC O-38:6; P-38:5	792.591	792.592	-2.27103	O-16:0/22:6; P-18:0/20:5	4.89182	1.66857	3.31792	0.623863	2.41979	0.293622		PC O-38:6; P-38:5	8.1162	0.864392	7.02109	1.33838	6.69148	0.751419
PC 37:5	794.569	794.57	-1.00683	17:0_20:5	0.388787	0.145033	0.296112	0.0345241	0.202864	0.0407377		PC 37:5	0.670375	0.217386	0.626727	0.0672339	0.553766	0.0483969
PC O-38:5; P-38:4	794.606	794.605	2.39112	O-18:1/20:4; P-18:0/20:4	1.55164	0.467038	0.84795	0.165174	0.65024	0.107311		PC O-38:5; P-38:4	2.62072	0.265967	1.79337	0.341439	1.78684	0.171977
PC O-38:4; P-38:3	796.622	796.62	1.88295	*	0.515439	0.211013	0.209736	0.0484978	0.154113	0.0393056		PC O-38:4; P-38:3	0.878702	0.312097	0.444252	0.104317	0.423147	0.0880516
PC 37:3	798.601	798.6	0.751314	17:0_20:3	0.0419171	0.0173528	0.0378954	0.0078822	0.0124745	0.0023672		PC 37:3	0.0686928	0.013715	0.0803276	0.0172731	0.0344292	0.00566044
PC O-38:3; P-38:2	798.638	798.634	4.63289	O-18:0/20:3; O-16:0/22:3; P-16:0/22:2; P-18:0/20:2	0.0590017	0.0209518	0.0246184	0.00488288	0.0175023	0.00387747		PC O-38:3; P-38:2	0.101171	0.0306153	0.05213	0.0104245	0.0479954	0.00747799
PC 38:9	800.523	800.523	-0.499673	*	0.0558791	0.0127868	0.0638599	0.0115334	0.0569019	0.0109253		PC 38:9	0.0996279	0.0296787	0.134655	0.0208684	0.15578	0.0191615
PC 37:2	800.616	800.619	-2.74788	17:1_20:1; 18:1_19:1	0.0500562	0.019691	0.0423372	0.0095783	0.0214516	0.00489564		PC 37:2	0.0833162	0.016231	0.0892252	0.0179599	0.0588987	0.0101006
PC O-38:2; P-38:1	800.653	800.654	-1.24898	O-16:0/22:2; O-18:1/20:1; P-18:0/20:1	0.112097	0.0372168	0.0446422	0.00768038	0.0373585	0.00768064		PC O-38:2; P-38:1	0.187072	0.0216876	0.0942232	0.0141077	0.102327	0.0121913
PC 38:8	802.539	802.538	0.623023	*	0.3619	0.0789966	0.309786	0.0407326	0.282343	0.0620884		PC 38:8	0.628093	0.0879244	0.654737	0.0750519	0.769418	0.0911136
PC 37:1	802.539	802.538	0.623023	17:0_20:1; 18:0_19:1	0.0505756	0.0230955	0.0362416	0.00676657	0.0202178	0.00387735		PC 37:1	0.0822123	0.0191282	0.0764991	0.0126852	0.0557497	0.00888784
PC O-38:1	802.632	802.634	-2.11803	O-18:0/20:1	0.070296	0.0267457	0.0243475	0.00373486	0.0228648	0.00344571		PC O-38:1	0.115827	0.0190947	0.0514958	0.0075059	0.062817	0.00513526
PC 38:7	802.669	802.669	-0.498337	16:1_22:6	0.503838	0.121336	0.471883	0.0643185	0.321357	0.058341		PC 38:7	0.868881	0.110746	0.995853	0.104225	0.87841	0.0587133
PC 38:6	806.57	806.572	-2.7276	16:0_22:6	10.82	3.42347	10.4356	1.02657	7.1514	0.91852		PC 38:6	18.09	1.43859	22.0364	1.12184	19.6801	1.21871
PC 38:5	808.586	808.583	3.21549	16:0_22:5	2.98644	0.81335	2.50904	0.213669	2.00512	0.387622		PC 38:5	5.13278	0.692399	5.30038	0.151003	5.47345	0.360322
PC 38:4	810.601	810.6	1.23365	*	0.834893	0.317887	0.536115	0.0443224	0.420882	0.0914273		PC 38:4	1.46095	0.55151	1.13533	0.0891695	1.15183	0.153756
PC 38:3	812.617	812.616	0.615296	18:1_20:2; 16:0_22:3	0.150176	0.0508367	0.0902383	0.00814463	0.0816419	0.0155569		PC 38:3	0.263283	0.0892905	0.190802	0.0123653	0.224039	0.0264675
PC 38:2	814.633	814.634	-1.71857	18:1_20:1	0.227422	0.0694755	0.151192	0.029322	0.187295	0.0399821		PC 38:2	0.387585	0.0675886	0.318847	0.0519862	0.512999	0.0731485
PC 38:1	816.648	816.648	0.612259	16:0_22:1	0.0612081	0.0188015	0.042502	0.0068875	0.0471579	0.00928089		PC 38:1	0.10379	0.0144894	0.0896708	0.0116618	0.129256	0.0171891
PC 39:7	818.569	818.57	-1.09948	17:1_22:6	0.185566	0.0510399	0.205055	0.018131	0.104659	0.0153352		PC 39:7	0.317126	0.0401275	0.433575	0.0247577	0.288062	0.0260752
PC O-40:7; P-40:6	818.606	818.608	-1.83238	O-18:1/22:6; P-18:0/22:6; P-18:1/22:5	0.907312	0.42807	0.960098	0.16167	0.540263	0.0672802		PC O-40:7; P-40:6	1.45706	0.385913	2.03336	0.354835	1.49787	0.216734
PC 39:6	820.585	820.587	-2.43729	17:0_22:6	0.507636	0.196408	0.558278	0.137031	0.219694	0.0394313		PC 39:6	0.841923	0.161871	1.17962	0.278289	0.605497	0.0870092
PC O-40:6	820.622	820.623	-0.731153	O-18:0/22:6	1.72059	0.652224	1.08207	0.210556	0.89525	0.077678		PC O-40:6	2.83344	0.483462	2.28911	0.448291	2.48102	0.259065
PC 39:5	822.601	822.601	-0.85096	19:1_20:4; 17:0_22:5; 19:0_20:5	0.324585	0.16901	0.279881	0.0701275	0.128647	0.0214853		PC 39:5	0.525651	0.180844	0.591376	0.145141	0.354158	0.0434057
PC O-40:5	822.638	822.634	4.98397	O-18:0/22:5	0.353986	0.116455	0.174922	0.0395575	0.150464	0.0195038		PC O-40:5	0.598792	0.106671	0.370152	0.083753	0.415938	0.0479905
PC O-40:4; P-40:3	824.653	824.652	1.09137	*	0.0294818	0.0155955	0.00572341	0.00340889	0.00463325	0.00144416		PC O-40:4; P-40:3	0.053002	0.0365894	0.0122849	0.00745284	0.0129345	0.0044724
PC 40:10	826.539	826.54	-1.45184	20:5/20:5	0.230528	0.0621422	0.193837	0.0391775	0.118428	0.0234557		PC 40:10	0.397227	0.086509	0.40958	0.0772944	0.323561	0.0343698
PC 40:9	828.554	828.554	0.724153	*	0.778189	0.212881	0.735477	0.0809405	0.561971	0.0763731		PC 40:9	1.32093	0.0771413	1.554	0.122306	1.54395	0.0564729
PC O-40:2	828.685	828.685	-0.844712	O-18:0/22:2	0.022085	0.0112917	0.00602582	0.00213091	0.00400915	0.000886681		PC O-40:2	0.0357957	0.0113727	0.0127659	0.00466346	0.0109617	0.00145282
PC 40:8	830.57	830.57	0.361198	18:2_22:6; 20:4/20:4; 20:3_20:5	0.609138	0.157796	0.432725	0.0915195	0.304395	0.0662287		PC 40:8	1.05302	0.19225	0.914102	0.181634	0.833236	0.12002
PC O-40:1	830.7	830.702	-2.52799	O-18:0/22:1	0.012387	0.00722795	0.00309647	0.00136863	0.00187623	0.000463095		PC O-40:1	0.0199609	0.008494	0.00657237	0.00303569	0.00517273	0.00114955
PC 40:7	832.586	832.587	-2.16194	18:1_22:6; 20:2_20:5	1.55975	0.441483	1.44805	0.147073	1.00574	0.158102		PC 40:7	2.64459	0.135269	3.05957	0.196342	2.7587	0.163915
PC 40:6	834.601	834.603	-1.79727	20:1_20:5; 18:0_22:6; 18:1_22:5	2.16431	0.59092	2.01851	0.295302	1.89045	0.291786		PC 40:6	3.68697	0.334764	4.26067	0.46371	5.18996	0.400696
PC 40:5	836.617	836.615	2.8687	20:1_20:4; 18:0_22:5	0.544842	0.156404	0.42225	0.0469533	0.381951	0.0923734		PC 40:5	0.950623	0.260008	0.893921	0.0899809	1.04055	0.133936
PC 40:4	838.633	838.631	1.78863	18:0_22:4	0.088767	0.025693	0.0529615	0.00594707	0.0425726	0.0111105		PC 40:4	0.15315	0.0331324	0.111984	0.0101071	0.115964	0.0194431
PC 40:3	840.648	840.647	1.78434	20:1_20:2	0.0102361	0.00343277	0.00467581	0.00132178	0.00448185	0.00134862		PC 40:3	0.0183564	0.00782423	0.00984823	0.00278781	0.0122912	0.00329157
PC 40:2	842.664	842.666	-2.01741	20:1/20:1; 18:1_22:1	0.024948	0.00709032	0.0165265	0.00378783	0.0259653	0.00458339		PC 40:2	0.0434183	0.00991385	0.0348634	0.00715032	0.0713809	0.00914453
PC 40:1	844.679	844.676	4.14358	*	0.00135431	0.000994468	0.00117221	0.000997577	0.00155013	0.000439747		PC 40:1	0.00210642	0.00115657	0.00244671	0.00192984	0.00431448	0.00134885
PC 41:7	846.601	846.602	-1.88991	19:1_22:6	0.0977319	0.0346042	0.110581	0.0165732	0.0496139	0.00761491		PC 41:7	0.164968	0.0270384	0.233488	0.0291411	0.136456	0.0118956
PC O-42:7; P-42:6	846.638	846.64	-2.24417	*	0.233545	0.0928971	0.125412	0.0281766	0.119761	0.0176917		PC O-42:7; P-42:6	0.388112	0.0860847	0.264795	0.0557696	0.334075	0.0671831
PC 41:6	848.616	848.619	-2.94597	19:0_22:6	0.197962	0.116802	0.230123	0.0664005	0.0910379	0.0128106		PC 41:6	0.319032	0.132589	0.486312	0.138774	0.250593	0.0186684
PC O-42:6; P-42:5	848.653	848.653	0.707002	O-18:0/24:6; O-18:1/24:5; P-18:0/24:5	0.0492073	0.0151994	0.0252094	0.00417068	0.0322895	0.00620924		PC O-42:6; P-42:5	0.0843205	0.0144357	0.0532454	0.00811556	0.08961	0.0187602
PC O-42:5; P-42:4	850.669	850.666	3.99685	*	0.0398528	0.0144595	0.0230438	0.00626938	0.016741	0.00301238		PC O-42:5; P-42:4	0.0662979	0.00899032	0.0487895	0.0136027	0.0463415	0.00857845
PC 42:11	852.554	852.556	-2.46319	20:5_22:6	0.544641	0.197355	0.499647	0.0944794	0.243831	0.0383493		PC 42:11	0.915456	0.226674	1.05368	0.169645	0.669051	0.0490084
PC 42:10	854.57	854.568	1.75527	*	0.287861	0.0711922	0.245511	0.0301818	0.155204	0.0286641		PC 42:10	0.494898	0.0493385	0.518922	0.0504914	0.425434	0.042625
PC 42:9	856.586	856.586	-0.350228	20:3_22:6; 20:5_22:4	0.590123	0.177975	0.429991	0.0927811	0.279199	0.0568655		PC 42:9	1.00702	0.207483	0.90787	0.18162	0.764922	0.0991882
PC 42:8	858.601	858.602	-0.698811	20:2_22:6; 20:3_22:5	0.33799	0.0967761	0.238481	0.0543945	0.16812	0.0371659		PC 42:8	0.586852	0.122137	0.503619	0.108003	0.460792	0.0704183
PC 42:7	860.617	860.619	-2.32391	20:1_22:6; 20:2_22:5	1.09249	0.329772	1.06379	0.194002	1.01673	0.193687		PC 42:7	1.85156	0.196999	2.24109	0.315591	2.7821	0.283836
PC 42:6	862.633	862.629	4.40512	20:1_22:5; 20:2_22:4; 18:1_24:5	0.31734	0.089114	0.292708	0.0500129	0.222786	0.0434165		PC 42:6	0.54282	0.0758351	0.617087	0.0819587	0.610073	0.063352
PC 42:5	864.648	864.649	-0.925232	20:1_22:4; 20:4_22:1	0.101527	0.0315519	0.0858531	0.00926623	0.0593242	0.0179344		PC 42:5	0.17114	0.0139083	0.181273	0.0113089	0.160425	0.0275607
PC O-44:7; P-44:6	874.669	874.672	-2.85822	*	0.0079075	0.0040956	0.00838282	0.00117144	0.00413335	0.00140544		PC O-44:7; P-44:6	0.0125535	0.004125	0.0177428	0.00230769	0.0114419	0.00397967
PC 44:12	878.57	878.572	-2.39025	*	0.235466	0.102843	0.239792	0.0408728	0.11196	0.0184174		PC 44:12	0.390205	0.117145	0.505084	0.0665336	0.3088	0.041831
PC 44:11	880.586	880.585	0.681365	22:5_22:6	0.156008	0.0478847	0.151458	0.0300357	0.0635454	0.0165209		PC 44:11	0.263183	0.0325958	0.318808	0.0502093	0.174198	0.0369844
PC 44:10	882.601	882.601	0.679809	*	0.126899	0.0329328	0.126328	0.0175839	0.100617	0.0187528		PC 44:10	0.218513	0.0279281	0.266495	0.0255053	0.275777	0.0279743
PC 44:9	884.617	884.614	2.82608	22:3_22:6; 20:3_24:6	0.0374001	0.0113037	0.039195	0.00673155	0.0259814	0.00521193		PC 44:9	0.0657494	0.0181882	0.0827251	0.0115735	0.0712663	0.00907822
PC 44:8	886.633	886.636	-3.49637	22:2_22:6	0.0192588	0.00524333	0.016512	0.00272662	0.0146628	0.0036381		PC 44:8	0.0346386	0.0115205	0.0349061	0.00539961	0.040055	0.00669278
PC 44:7	888.648	888.65	-2.47567	22:1_22:6; 20:1_24:6	0.0358546	0.00949107	0.0380405	0.00676529	0.0477781	0.0112342		PC 44:7	0.0620413	0.0117508	0.0805299	0.0140316	0.130921	0.0250284
PC 44:6	890.664	890.66	4.1542	20:1_24:5	0.0214838	0.00689368	0.0150108	0.00363205	0.0176668	0.00325657		PC 44:6	0.0361598	0.00338906	0.0316476	0.00695287	0.0483656	0.0050503
PC 46:12	906.601	906.604	-2.75755	22:6_24:6	0.049245	0.034446	0.0595033	0.0115275	0.0173764	0.00613492		PC 46:12	0.0792976	0.0455746	0.125165	0.0177494	0.0475922	0.0157056
Lyso-phosphatidylcholine | [M+H]+	m/z (Calculated)	m/z (Observed)	ppm	Fatty acyl chains	Mean	SD	Mean	SD	Mean	SD		Lyso-phosphatidylcholine | [M+H]+	Mean	SD	Mean	SD	Mean	SD
LPC O-14:1; P-14:0	452.314	452.315	-1.98977	*	0.0198145	0.0285826	0.0251603	0.0169605	0.00866813	0.00326291		LPC O-14:1; P-14:0	0.109699	0.153457	0.0999732	0.0807885	0.0297019	0.00851374
LPC O-14:0	454.33	454.33	-1.32063	*	0.0499382	0.0458098	0.0385001	0.02453	0.0584905	0.0160395		LPC O-14:0	0.284035	0.253228	0.148123	0.0909889	0.198726	0.031119
LPC 14:1	466.293	466.294	-1.71566	*	0.00419033	0.00475722	0.0136874	0.00595759	0.0224879	0.00957113		LPC 14:1	0.0199034	0.0172904	0.0497988	0.0162751	0.0762202	0.0248882
LPC 14:0	468.309	468.31	-2.34888	14:0	0.167084	0.075568	0.346857	0.0905559	0.514625	0.184183		LPC 14:0	0.88912	0.29641	1.28931	0.146545	1.74412	0.432297
LPC O-16:1; P-16:0	480.345	480.346	-1.04092	*	0.181929	0.198568	0.184892	0.07769	0.138614	0.0321473		LPC O-16:1; P-16:0	1.00817	1.08797	0.710644	0.295313	0.474189	0.0668282
LPC O-16:0	482.361	482.362	-1.24388	*	1.54937	0.979774	0.859902	0.290487	0.841972	0.156765		LPC O-16:0	8.54419	5.26672	3.28532	0.983792	2.89272	0.340021
LPC 16:1	494.325	494.325	-1.41607	16:1	0.159021	0.0605254	0.273989	0.06486	0.312936	0.082045		LPC 16:1	0.8438	0.133749	1.02314	0.0941358	1.0546	0.106319
LPC 16:0	496.34	496.341	-1.81327	16:0	2.86615	1.07095	4.42099	0.964617	4.89309	1.05408		LPC 16:0	15.01	2.18023	16.5847	1.25428	16.638	1.20297
LPC O-18:2; P-18:1	506.361	506.362	-0.987438	*	0.0224001	0.0164512	0.016495	0.00607447	0.0184964	0.00504847		LPC O-18:2; P-18:1	0.123309	0.0909975	0.0628785	0.0202079	0.062562	0.00846803
LPC O-18:1; P-18:0	508.377	508.378	-1.96705	*	0.300361	0.235017	0.232665	0.0659627	0.154391	0.0347939		LPC O-18:1; P-18:0	1.66816	1.27889	0.886208	0.207035	0.527156	0.065124
LPC O-18:0	510.392	510.392	0	*	0.58903	0.33793	0.295488	0.0918214	0.326227	0.0492762		LPC O-18:0	3.26701	1.83774	1.12377	0.294835	1.12942	0.153525
LPC 18:4	516.309	516.309	-0.387365	*	0.02141	0.0111478	0.0338518	0.00956102	0.079054	0.0169569		LPC 18:4	0.111742	0.0340523	0.12561	0.0181192	0.268809	0.0246077
LPC 18:3	518.325	518.323	2.50808	*	0.299266	0.125016	0.44479	0.0988018	0.493603	0.104216		LPC 18:3	1.55396	0.236914	1.66531	0.109534	1.68017	0.126226
LPC 18:2	520.34	520.341	-1.92182	18:2	0.129653	0.0516073	0.140162	0.0352568	0.172602	0.0455286		LPC 18:2	0.691743	0.171545	0.540532	0.144122	0.604008	0.178117
LPC 18:1	522.356	522.357	-2.48872	18:1	0.867295	0.291889	1.24611	0.343055	1.66616	0.395833		LPC 18:1	4.58455	0.592557	4.61501	0.505869	5.60327	0.332913
LPC 18:0	524.372	524.372	-1.71634	18:0	0.425959	0.11981	0.563461	0.181258	0.707917	0.170932		LPC 18:0	2.30411	0.409668	2.10681	0.45389	2.40322	0.286152
LPC O-20:1; P-20:0	536.408	536.409	-2.42353	*	0.0953263	0.0729857	0.0377249	0.00974433	0.0401839	0.0111752		LPC O-20:1; P-20:0	0.539992	0.40388	0.146417	0.0480174	0.138078	0.030415
LPC 20:5	542.325	542.326	-2.39709	20:5	3.59946	2.33307	6.23748	1.54896	7.38987	1.49317		LPC 20:5	18.1672	6.3083	23.1427	1.94214	25.0976	1.60717
LPC 20:4	544.34	544.338	3.49046	20:4	0.764546	0.506136	0.902587	0.276837	0.897922	0.310186		LPC 20:4	3.97569	2.16047	3.33069	0.553243	2.97776	0.692213
LPC 20:3	546.356	546.357	-2.01334	20:3	0.226378	0.0944626	0.240307	0.0588289	0.210728	0.04126		LPC 20:3	1.18889	0.292684	0.937477	0.307167	0.737707	0.193659
LPC 20:2	548.372	548.373	-2.73537	20:2	0.127761	0.0578373	0.129159	0.0274328	0.146249	0.0312126		LPC 20:2	0.668594	0.169597	0.49469	0.102016	0.505006	0.0919276
LPC 20:1	550.387	550.389	-2.18028	20:1	0.548031	0.216229	0.850362	0.239451	1.16713	0.281056		LPC 20:1	2.87074	0.384791	3.13639	0.299863	3.92804	0.247675
LPC 22:6	568.34	568.342	-2.63926	22:6	5.1512	1.85723	8.41994	1.98194	8.4096	1.93507		LPC 22:6	27.247	3.54504	31.3378	1.72635	28.3862	2.11771
LPC 22:5	570.356	570.357	-1.05197	22:5	0.572467	0.252933	0.574174	0.149668	0.571588	0.204816		LPC 22:5	3.06195	1.02962	2.13882	0.294124	1.90938	0.463039
LPC 22:4	572.372	572.371	0.174712	22:4	0.179832	0.066856	0.202077	0.0487168	0.192768	0.0570282		LPC 22:4	0.966479	0.307788	0.755081	0.0977448	0.64369	0.105011
LPC 22:1	578.419	578.42	-2.24751	22:1	0.0301226	0.0119276	0.0328536	0.00892142	0.0552159	0.0145789		LPC 22:1	0.167167	0.0670045	0.12387	0.0253891	0.186265	0.0270188
LPC 24:1	606.449	606.449	-0.164894	*	0.0227829	0.00430142	0.0353528	0.00348764	0.0292387	0.00240052		LPC 24:1	0.132738	0.0507051	0.138899	0.038459	0.103355	0.0240641
Phosphatidylethanolamine | [M+H]+	m/z (Calculated)	m/z (Observed)	ppm	Fatty acyl chains	Mean	SD	Mean	SD	Mean	SD		Phosphatidylethanolamine | [M+H]+	Mean	SD	Mean	SD	Mean	SD
PE 30:3	658.445	658.444	1.36686	*	0.152469	0.030055	0.133558	0.0156365	0.157963	0.0133291		PE 30:3	0.622525	0.289071	0.612754	0.0867938	0.841824	0.0706542
PE 30:0	664.492	664.492	-1.20393	*	0.0052554	0.00625794	0.00108231	0.00023091	0.000705676	0.000131156		PE 30:0	0.0188473	0.0194359	0.00494004	0.000996324	0.00374853	0.000631227
PE O-32:1; P-32:0	676.528	676.529	-1.03469	O-16:0/16:1; O-16:1/16:0; P-16:0/16:0	0.00630894	0.00388512	0.0039609	0.000855136	0.00299152	0.000434583		PE O-32:1; P-32:0	0.021993	0.0100915	0.01817	0.0041067	0.0158687	0.00168719
PE 32:1	690.507	690.508	-1.15857	16:0_16:1	0.0577981	0.0895141	0.014189	0.00231107	0.0086696	0.0016959		PE 32:1	0.193687	0.263695	0.0647745	0.00929307	0.0459264	0.00676047
PE 32:0	692.523	692.522	1.87719	16:0/16:0	0.00451367	0.00602316	0.00165333	0.000490088	0.00113968	0.000279353		PE 32:0	0.0153606	0.0176126	0.00758933	0.00234117	0.00608131	0.00146971
PE O-34:6; P-34:5	694.481	694.482	-1.72791	O-14:1/20:5; P-14:0/20:5	0.00180933	0.00195877	0.00408149	0.00185451	0.0148288	0.00553691		PE O-34:6; P-34:5	0.0069226	0.00814894	0.0186689	0.00835091	0.0783311	0.0270013
PE O-34:5; P-34:4	696.497	696.494	3.73297	*	0.000407743	0.000561624	0.000783298	0.000466845	0.00262765	0.00122123		PE O-34:5; P-34:4	0.00155723	0.00195508	0.00360192	0.00215719	0.0136456	0.00580072
PE O-34:4; P-34:3	698.513	698.513	-0.286323	*	0.000953715	0.000565567	0.000578118	0.000163724	0.00117896	0.000277643		PE O-34:4; P-34:3	0.00361474	0.00189874	0.00265947	0.000795105	0.00622779	0.00130365
PE O-34:1; P-34:0	704.559	704.56	-0.425798	O-18:0/16:1; O-16:0/18:1; P-18:0/16:0	0.00660935	0.00295361	0.00427775	0.00149641	0.00739262	0.00139751		PE O-34:1; P-34:0	0.0240768	0.0074706	0.0196111	0.00700289	0.039069	0.00532914
PE 34:5	710.476	710.478	-2.39276	14:0_20:5	0.01892	0.0121986	0.0124385	0.00276509	0.0171855	0.00353099		PE 34:5	0.0704113	0.0390254	0.0567494	0.0118122	0.0913181	0.0187518
PE 34:4	712.492	712.491	0.280705	**	0.0189129	0.0199418	0.00694802	0.000934631	0.00739453	0.00138108		PE 34:4	0.0676108	0.0585017	0.0317776	0.00422259	0.0391404	0.00560724
PE 34:3	714.507	714.509	-1.67948	16:0_18:3	0.00758843	0.00692486	0.00360412	0.00116691	0.0047401	0.00111379		PE 34:3	0.0265056	0.0192314	0.0164855	0.00537317	0.0253604	0.00636349
PE 34:2	716.523	716.525	-2.65169	16:0_18:2	0.0283922	0.0272456	0.0118654	0.00162459	0.0104594	0.00167006		PE 34:2	0.0977452	0.0758419	0.0543036	0.00744511	0.0560046	0.0105403
PE 34:1	718.539	718.54	-2.22674	16:0_18:1	0.0338899	0.0204353	0.0260046	0.0074612	0.0349417	0.00575276		PE 34:1	0.120876	0.0523688	0.118898	0.0336598	0.185793	0.0268819
PE O-36:7; P-36:6	720.497	720.498	-1.80431	O-14:1/22:6; P-16:1/20:5; P-14:0/22:6	0.00644361	0.00502427	0.0111909	0.00373862	0.0282796	0.00943869		PE O-36:7; P-36:6	0.0241613	0.0200634	0.0513399	0.0173134	0.149523	0.0453302
PE 34:0	720.554	720.552	3.60833	*	0.00296716	0.00174369	0.00328755	0.000720489	0.00322368	0.000541202		PE 34:0	0.0108242	0.00482982	0.0150489	0.00331902	0.0171376	0.00243967
PE O-36:6; P-36:5	722.513	722.514	-2.07609	O-16:1/20:5; P-16:0/20:5	0.402183	0.128972	0.526517	0.0821766	0.624513	0.159394		PE O-36:6; P-36:5	1.48555	0.322189	2.41098	0.393118	3.30712	0.746893
PE O-36:5; P-36:4	724.528	724.529	-1.38021	O-16:0/20:5; O-16:1/20:4; P-16:0/20:4	0.578467	0.133437	0.546087	0.042963	0.531472	0.0670516		PE O-36:5; P-36:4	2.16583	0.288491	2.50229	0.249477	2.81548	0.155448
PE O-36:4	726.544	726.541	3.71622	O-16:0/20:4	0.15512	0.0480334	0.12024	0.023923	0.101038	0.0207786		PE O-36:4	0.583452	0.182211	0.550865	0.112043	0.535728	0.0910635
PE O-36:3; P-36:2	728.559	728.557	3.8432	*	0.0138925	0.00473492	0.00967832	0.00242988	0.00998565	0.00164713		PE O-36:3; P-36:2	0.0528175	0.0204077	0.0443483	0.0112415	0.0530759	0.00748308
PE O-36:2; P-36:1	730.575	730.577	-2.19006	O-18:1/18:1; O-16:1/20:1; P-18:0/18:1; P-16:0/20:1	0.0107233	0.00259472	0.00618251	0.00180382	0.0126528	0.00181341		PE O-36:2; P-36:1	0.0403757	0.00765356	0.0283386	0.0084907	0.0672987	0.00906833
PE 36:8	732.46	732.46	1.09221	*	0.00527886	0.00281425	0.00528007	0.00120495	0.00592115	0.00178396		PE 36:8	0.0198117	0.00943608	0.0242475	0.00605679	0.0311003	0.00781207
PE O-36:1; P-36:0	732.591	732.592	-1.36502	O-18:0/18:1; O-16:0/20:1; P-18:0/18:0	0.013486	0.00319896	0.0110145	0.0044123	0.0213257	0.00329791		PE O-36:1; P-36:0	0.0515792	0.0150095	0.0503858	0.0201957	0.113264	0.0146095
PE 36:7	734.476	734.473	4.08454	16:2_20:5; 14:1_22:6	0.00291621	0.0025776	0.00166079	0.000366349	0.00164964	0.000530181		PE 36:7	0.0110078	0.00829253	0.00762397	0.0018129	0.00861236	0.00199356
PE 36:6	736.492	736.494	-2.44402	16:1_20:5	0.026975	0.0138473	0.0233254	0.0045813	0.0284748	0.00519166		PE 36:6	0.0997594	0.0400636	0.10649	0.0196039	0.150742	0.0220155
PE 36:5	738.507	738.51	-2.84357	16:0_20:5	1.44989	0.353885	1.40128	0.150858	1.18927	0.167236		PE 36:5	5.40007	0.75927	6.40446	0.628149	6.3041	0.624043
PE 36:4	740.523	740.52	3.51103	16:0_20:4	0.374606	0.108631	0.336125	0.0364914	0.271322	0.057614		PE 36:4	1.41695	0.428907	1.54016	0.190133	1.43521	0.223385
PE 36:3	742.539	742.538	0.404019	16:0_20:3	0.0458557	0.0151448	0.0378948	0.00651106	0.0370215	0.00402181		PE 36:3	0.172383	0.0509536	0.173222	0.0292324	0.197552	0.0254153
PE 36:2	744.554	744.555	-0.805851	18:1/18:1; 16:0_20:2	0.0279904	0.0108332	0.0214944	0.00321593	0.0193191	0.00148829		PE 36:2	0.102202	0.025071	0.0980932	0.013077	0.103301	0.0121799
PE 36:1	746.567	746.57	-3.61655	18:0_18:1; 16:0_20:1	0.0221737	0.00623466	0.0231286	0.00424709	0.027335	0.00327445		PE 36:1	0.0833847	0.021751	0.105717	0.0186444	0.146095	0.0213692
PE O-38:7; P-38:6	748.528	748.53	-2.27112	O-16:1/22:6; P-18:1/20:5; P-16:0/22:6	0.587982	0.192421	0.60962	0.073414	0.681198	0.116786		PE O-38:7; P-38:6	2.14405	0.342622	2.7954	0.392799	3.59975	0.392651
PE O-38:6; P-38:5	750.544	750.545	-1.99855	O-18:1/20:5; P-18:0/20:5	4.97801	1.60766	4.17261	0.475971	3.88244	0.441094		PE O-38:6; P-38:5	18.3289	3.32097	19.0256	1.41092	20.635	1.76922
PE O-38:5; P-38:4	752.559	752.559	0.13288	O-18:1/20:4; P-18:0/20:4	3.97566	1.02011	2.54644	0.314661	2.06656	0.335316		PE O-38:5; P-38:4	14.7389	2.04083	11.635	1.29862	10.9653	1.33061
PE O-38:4	754.575	754.572	4.10827	O-18:0/20:4	0.733004	0.243073	0.463911	0.0915146	0.354074	0.088865		PE O-38:4	2.72632	0.781909	2.12152	0.408841	1.87252	0.374295
PE 37:3	756.554	756.552	2.24703	17:0_20:3	0.016054	0.00565902	0.014152	0.00382401	0.00859507	0.00133835		PE 37:3	0.0585694	0.0114375	0.064541	0.0170235	0.046012	0.00851036
PE O-38:3; P-38:2	756.591	756.588	2.90778	O-18:0/20:3; P-18:0/20:2	0.0557076	0.0170168	0.0354767	0.00732769	0.0306223	0.00569679		PE O-38:3; P-38:2	0.209535	0.0621073	0.162335	0.0330659	0.162694	0.0255946
PE 38:9	758.476	758.475	1.58212	*	0.00677249	0.00390456	0.00656243	0.00155784	0.00585618	0.00177786		PE 38:9	0.0240378	0.0100061	0.0301424	0.00769017	0.0306865	0.00702621
PE O-38:2; P-38:1	758.606	758.608	-1.84549	O-16:0/22:2; P-18:0/20:1	0.0353352	0.00672673	0.0196514	0.00376788	0.0327662	0.0037624		PE O-38:2; P-38:1	0.137095	0.0393817	0.0896635	0.0157858	0.174761	0.0217681
PE 38:8	760.492	760.491	0.788963	*	0.377034	0.140175	0.37827	0.0655774	0.255944	0.0622234		PE 38:8	1.35063	0.294301	1.73733	0.338482	1.34409	0.21237
PE O-38:1	760.622	760.622	-0.657357	O-16:0/22:1	0.0138867	0.00235525	0.00808755	0.0031072	0.0196479	0.00277905		PE O-38:1	0.0536144	0.0137201	0.0368356	0.0136163	0.104572	0.0137652
PE 38:7	762.507	762.505	3.6721	16:1_22:6; 18:2_20:5	0.130283	0.0522317	0.110803	0.0178386	0.0781772	0.0164946		PE 38:7	0.477039	0.137847	0.509358	0.0972543	0.411909	0.0502579
PE 38:6	764.523	764.525	-2.22361	16:0_22:6; 18:1_20:5	1.25568	0.345627	1.36106	0.166908	0.998318	0.166541		PE 38:6	4.60549	0.507011	6.21887	0.691887	5.28198	0.5744
PE 38:5	766.539	766.54	-1.69594	18:0_20:5	1.81519	0.523694	1.46755	0.124018	1.24582	0.164283		PE 38:5	6.62103	0.566824	6.70855	0.473597	6.59542	0.3668
PE 38:4	768.554	768.553	2.21195	18:0_20:4	0.6418	0.203388	0.462829	0.0494374	0.350127	0.071578		PE 38:4	2.37348	0.546542	2.11928	0.24661	1.85519	0.307853
PE 38:3	770.57	770.57	-0.259548	18:0_20:3; 18:1_20:2	0.121257	0.037289	0.0998728	0.0235231	0.0872617	0.00927425		PE 38:3	0.447203	0.0773065	0.455266	0.10154	0.467132	0.0707204
PE 38:2	772.586	772.584	2.58871	16:0_22:2; 18:1_20:1	0.0543724	0.0225346	0.0499758	0.013611	0.0369444	0.00437227		PE 38:2	0.197788	0.0509187	0.227854	0.0607608	0.197672	0.0299037
PE P-40:7	774.544	774.544	0.258217	P-18:1/22:6	0.606598	0.196455	0.409432	0.0229967	0.335741	0.0622007		PE P-40:7	2.20926	0.368635	1.87516	0.137605	1.77319	0.196122
PE 38:1	774.601	774.599	2.58197	18:0_20:1	0.00566561	0.00186426	0.00608597	0.00167188	0.00670227	0.00096271		PE 38:1	0.0214537	0.00660965	0.0276833	0.00703713	0.0359541	0.00664273
PE O-40:7; P-40:6	776.559	776.561	-2.06037	O-18:1/22:6; P-18:0/22:6	2.26136	0.593495	1.61307	0.183771	1.52198	0.189607		PE O-40:7; P-40:6	8.31204	0.87208	7.35648	0.578069	8.07151	0.518187
PE 39:6	778.538	778.54	-2.69736	17:0_22:6	0.0991559	0.0330793	0.13737	0.0170701	0.0559144	0.0107159		PE 39:6	0.358398	0.0465077	0.627539	0.0698601	0.296796	0.047724
PE O-40:6; P-40:5	778.575	778.575	-0.12844	O-18:0/22:6; P-18:0/22:5	1.24683	0.31742	0.890263	0.0725956	0.881058	0.106281		PE O-40:6; P-40:5	4.58824	0.275231	4.06462	0.198867	4.67698	0.356129
PE O-40:5; P-40:4	780.591	780.59	1.40919	O-18:0/22:5; O-18:1/22:4; P-18:0/22:4	0.366775	0.086159	0.227073	0.0273784	0.203499	0.034753		PE O-40:5; P-40:4	1.36807	0.178811	1.03796	0.114579	1.08158	0.166667
PE O-40:4	782.606	782.609	-2.81112	O-18:0/22:4	0.103953	0.0298062	0.0639118	0.0116153	0.0479802	0.0124891		PE O-40:4	0.39247	0.110783	0.292559	0.0533362	0.255043	0.062683
PE 40:10	784.492	784.491	0.892298	20:5/20:5	0.0380044	0.0132638	0.0340902	0.00676643	0.0208195	0.00381354		PE 40:10	0.138115	0.0282002	0.156551	0.033971	0.110049	0.0126847
PE O-40:3; P-40:2	784.622	784.622	-0.63725	O-18:1/22:2; P-18:0/22:2	0.0353844	0.00687834	0.0178254	0.00175818	0.0222356	0.00274375		PE O-40:3; P-40:2	0.134805	0.0304668	0.0814107	0.00608148	0.118071	0.00992693
PE 40:9	786.507	786.507	0.381433	*	0.22219	0.0896538	0.209286	0.0382342	0.136964	0.0292004		PE 40:9	0.792752	0.205514	0.959847	0.187798	0.721457	0.0941534
PE O-40:2; P-40:1	786.638	786.638	0	O-18:0/22:2; P-18:0/22:1	0.0366924	0.00760426	0.0179861	0.00208334	0.02611	0.00348528		PE O-40:2; P-40:1	0.139509	0.0315887	0.0819885	0.00602223	0.138525	0.0123609
PE 40:8	788.523	788.523	0	18:2_22:6; 20:4/20:4; 20:3_20:5	0.520888	0.184014	0.355918	0.072325	0.232116	0.0476362		PE 40:8	1.87662	0.391694	1.63303	0.354472	1.2244	0.172676
PE O-40:1	788.653	788.651	3.04316	O-18:0/22:1	0.00224653	0.00107648	0.000581217	0.000416586	0.0042667	0.00107217		PE O-40:1	0.00930471	0.00582859	0.00261303	0.00185885	0.0226982	0.00572564
PE 40:7	790.539	790.539	-1.01197	18:1_22:6; 20:2_20:5	0.363855	0.120939	0.291416	0.0270452	0.198939	0.0337374		PE 40:7	1.32368	0.22218	1.33387	0.129969	1.05182	0.104678
PE 40:6	792.554	792.556	-2.01879	20:1_20:5; 18:0_22:6	1.08612	0.340568	0.957383	0.100509	0.812395	0.106988		PE 40:6	3.94481	0.476409	4.37154	0.349648	4.30031	0.24224
PE 40:5	794.57	794.566	4.90832	20:1_20:4; 20:5_20:0	0.352658	0.110539	0.277589	0.0243137	0.192506	0.035676		PE 40:5	1.30056	0.258694	1.26991	0.11069	1.02005	0.143639
PE 40:4	796.586	796.587	-2.00857	18:0_22:4	0.052622	0.0195854	0.041809	0.00979413	0.0253435	0.0072269		PE 40:4	0.19578	0.0664577	0.191307	0.0456643	0.134692	0.0371712
PE 40:3	798.601	798.603	-1.75307	18:0_22:3	0.113009	0.0381305	0.11772	0.0365854	0.0790427	0.0114355		PE 40:3	0.413485	0.0692297	0.535368	0.160174	0.425396	0.088054
PE 40:2	800.617	800.617	0	*	0.0417874	0.016759	0.0389644	0.0121088	0.0269222	0.00366729		PE 40:2	0.152078	0.0363061	0.177313	0.0539439	0.144523	0.027155
PE O-42:7; P-42:6	804.591	804.591	-0.745721	*	0.114441	0.0312236	0.082605	0.00898409	0.0827924	0.0138262		PE O-42:7; P-42:6	0.419121	0.0277606	0.376694	0.0270607	0.439005	0.0558123
PE O-42:6; P-42:5	806.606	806.608	-1.61169	O-18:0/24:6; O-18:1/24:5; P-18:0/24:5	0.0362178	0.0084982	0.0265767	0.00219974	0.0246219	0.00420623		PE O-42:6; P-42:5	0.134231	0.00809221	0.121319	0.00559736	0.130905	0.0210791
PE 42:11	810.507	810.507	0.370139	20:5_22:6	0.162672	0.0619955	0.119602	0.0250183	0.0648253	0.01516		PE 42:11	0.583123	0.13467	0.547215	0.114794	0.341536	0.0570772
PE 42:10	812.523	812.521	2.70762	20:4_22:6; 20:5_22:5	0.0683093	0.0267615	0.0503411	0.00794247	0.0292073	0.00655103		PE 42:10	0.247365	0.0614269	0.230695	0.0385634	0.154056	0.0236267
PE 42:9	814.539	814.538	0.368307	20:3_22:6	0.233657	0.0868104	0.171835	0.0332369	0.107054	0.0195698		PE 42:9	0.839289	0.193949	0.786945	0.156398	0.566284	0.0741851
PE 42:8	816.554	816.554	0.857261	20:2_22:6	0.110313	0.0371931	0.0800799	0.0170967	0.0488029	0.00874732		PE 42:8	0.403278	0.0794695	0.366841	0.0799819	0.258589	0.0348535
PE 42:7	818.57	818.572	-2.07679	20:1_22:6; 20:2_22:5; 22:2_20:5	0.291573	0.10545	0.273949	0.0325457	0.217109	0.0396273		PE 42:7	1.05163	0.188881	1.2492	0.106623	1.14666	0.130377
PE 42:6	820.586	820.583	3.4122	22:1_20:5; 20:1_22:5	0.0950582	0.0280145	0.0852669	0.00967084	0.0610408	0.0094979		PE 42:6	0.347033	0.0361132	0.389291	0.0357312	0.323864	0.040636
PE 42:5	822.601	822.604	-3.03914	20:1_22:4	0.0226973	0.00791782	0.020064	0.00499096	0.0106142	0.00233235		PE 42:5	0.0834048	0.0195378	0.0916509	0.022407	0.0567257	0.0143444
PE 44:12	836.523	836.523	0.119542	22:6/22:6	0.118583	0.0556036	0.0854686	0.0240261	0.0320514	0.010346		PE 44:12	0.422108	0.139277	0.390226	0.107837	0.168866	0.0469129
PE 44:11	838.539	838.537	1.90808	*	0.0335733	0.0124457	0.023365	0.00679648	0.0087026	0.00309967		PE 44:11	0.121062	0.0254583	0.106775	0.0307745	0.0458282	0.0141156
PE 44:10	840.554	840.553	0.951753	*	0.0270047	0.0112894	0.0220437	0.00227673	0.0147289	0.00353561		PE 44:10	0.096223	0.0236496	0.100688	0.00850291	0.0776358	0.0135047
PE 44:9	842.567	842.566	0.949479	*	0.00973791	0.00381101	0.00847373	0.00172397	0.00449403	0.001365		PE 44:9	0.0350342	0.00825334	0.0387346	0.00754544	0.023721	0.00640686
PE 44:8	844.586	844.585	0.236803	22:6_22:2	0.00748879	0.00277264	0.00612878	0.00147842	0.00363336	0.000729639		PE 44:8	0.0265908	0.00514078	0.0279365	0.00626126	0.0192398	0.00329181
PE 44:7	846.601	846.603	-2.12615	**	0.00380329	0.00180765	0.00369653	0.00106295	0.00297526	0.000768773		PE 44:7	0.013511	0.00402679	0.0168436	0.00466054	0.0157169	0.00334347
Lyso-phosphatidylethanolamine | [M+H]+	m/z (Calculated)	m/z (Observed)	ppm	Fatty acyl chains	Mean	SD	Mean	SD	Mean	SD		Lyso-phosphatidylethanolamine | [M+H]+	Mean	SD	Mean	SD	Mean	SD
LPE 14:0	426.262	426.262	-0.703792	14:0	0.0113873	0.00383132	0.0201796	0.00491314	0.0310852	0.00902233		LPE 14:0	0.0915944	0.0477691	0.127708	0.020119	0.21596	0.0437412
LPE O-16:1; P-16:0	438.298	438.299	-1.59709	*	0.437854	0.387595	0.371426	0.0872374	0.427818	0.104125		LPE O-16:1; P-16:0	2.72525	1.42358	2.36877	0.450902	2.99007	0.49686
LPE O-16:0	440.314	440.315	-1.58977	*	0.344466	0.244679	0.317759	0.0830133	0.418333	0.107845		LPE O-16:0	2.23315	0.660573	2.0071	0.222595	2.84974	0.225088
LPE 16:1	452.278	452.279	-2.43213	16:1	0.0139026	0.00586215	0.0245525	0.00701572	0.0235239	0.0071365		LPE 16:1	0.0996918	0.0258325	0.154701	0.0295254	0.160161	0.0225791
LPE 16:0	454.293	454.294	-1.76098	16:0	1.15425	0.574079	2.19667	0.54207	2.2318	0.540138		LPE 16:0	8.46152	3.22869	13.7864	1.0327	15.3052	1.03475
LPE O-18:1; P-18:0	466.33	466.331	-2.14441	*	4.39564	3.0356	2.29666	0.433231	2.0011	0.475731		LPE O-18:1; P-18:0	28.441	9.9954	14.7603	2.56754	13.7912	1.28204
LPE 17:0	468.308	468.31	-3.41655	17:0	0.176188	0.100955	0.39459	0.12022	0.218711	0.0774069		LPE 17:0	1.25061	0.471763	2.45661	0.235631	1.47279	0.258319
LPE O-18:0	468.345	468.346	-1.70814	*	0.715852	0.42791	0.502675	0.0981603	0.534973	0.130009		LPE O-18:0	4.7953	1.09424	3.2273	0.484556	3.67303	0.294048
LPE 18:3	476.278	476.276	2.93946	*	0.141606	0.100583	0.208223	0.0500782	0.235945	0.0536628		LPE 18:3	1.01207	0.479125	1.30874	0.102241	1.62585	0.125618
LPE 18:2	478.293	478.295	-3.13615	18:2	0.0320076	0.0174136	0.0494012	0.012856	0.0437782	0.0117067		LPE 18:2	0.241106	0.112997	0.322754	0.0969355	0.313291	0.0962264
LPE 18:1	480.309	480.31	-2.08199	18:1	0.340005	0.17693	0.676764	0.191406	0.56003	0.151585		LPE 18:1	2.53414	1.13462	4.22849	0.377344	3.81412	0.275847
LPE 18:0	482.325	482.326	-1.86596	18:0	1.60279	0.656441	2.34232	0.607313	2.32909	0.65093		LPE 18:0	11.6215	3.38809	14.6723	1.01247	15.8588	1.40195
LPE O-20:1; P-20:0	494.361	494.362	-1.82053	*	0.0964604	0.0681009	0.0614193	0.0118562	0.062367	0.0158124		LPE O-20:1; P-20:0	0.617821	0.209643	0.395435	0.0678629	0.424255	0.036494
LPE 20:5	500.278	500.279	-2.39867	20:5	1.53527	0.602523	1.99298	0.489728	1.88147	0.402103		LPE 20:5	11.0087	2.31031	12.5232	1.14826	13.0081	0.733376
LPE 20:4	502.293	502.295	-2.9863	20:4	0.400239	0.122896	0.418252	0.132366	0.29125	0.112556		LPE 20:4	2.9731	0.89526	2.63211	0.460394	1.94936	0.451914
LPE 20:3	504.309	504.309	0.594873	20:3	0.476379	0.250471	0.534837	0.113924	0.397192	0.0702889		LPE 20:3	3.46943	1.45596	3.47183	0.816899	2.79844	0.428642
LPE 20:2	506.325	506.327	-4.74004	20:2	0.113483	0.0598242	0.137381	0.0354783	0.0903817	0.0207713		LPE 20:2	0.844657	0.423835	0.88803	0.224911	0.638198	0.137757
LPE 20:1	508.34	508.341	-2.36062	20:1	0.907118	0.426925	1.54188	0.449153	1.4002	0.388891		LPE 20:1	6.56759	2.26035	9.61229	1.03437	9.5	0.873471
LPE 20:0	510.356	510.356	-0.979708	*	0.00888708	0.00491811	0.0167603	0.00611871	0.0143271	0.00442712		LPE 20:0	0.0616036	0.02222	0.103347	0.0186525	0.0973727	0.0198934
LPE 22:6	526.293	526.294	-2.09009	22:6	1.24799	0.529588	1.38931	0.261045	1.11197	0.275168		LPE 22:6	8.64674	1.87992	8.86945	0.990435	7.69359	0.949212
LPE 22:5	528.309	528.31	-1.1357	**	0.117417	0.0383728	0.0924079	0.0259923	0.0740714	0.0309951		LPE 22:5	0.867713	0.252853	0.587021	0.12456	0.499206	0.127945
LPE 22:4	530.325	530.324	1.69707	22:4	0.177834	0.0924496	0.21179	0.0578818	0.176435	0.0475155		LPE 22:4	1.26138	0.427933	1.32459	0.121663	1.20175	0.11001
LPE 22:2	534.356	534.357	-2.43284	**	0.0119328	0.00979241	0.00651273	0.00224682	0.00455921	0.00246671		LPE 22:2	0.0811162	0.0567803	0.0407602	0.00725592	0.0293314	0.012211
LPE 22:1	536.372	536.373	-3.16944	**	0.00213901	0.00274022	0.00447289	0.00255403	0.00654034	0.0028886		LPE 22:1	0.0129602	0.0117306	0.0266176	0.0104295	0.0424295	0.0140338
LPE 24:6	554.325	554.326	-2.5256	**	0.013019	0.010274	0.0169023	0.00622801	0.00729957	0.00354523		LPE 24:6	0.0802801	0.0473279	0.104198	0.0196757	0.0477208	0.0158557
Phosphatidylinositol | [M-H]-	m/z (Calculated)	m/z (Observed)	ppm	Fatty acyl chains	Mean	SD	Mean	SD	Mean	SD		Phosphatidylinositol | [M-H]-	Mean	SD	Mean	SD	Mean	SD
PI 34:4	829.487	829.486	1.08501	**	0.00207165	0.00211812	0.00824675	0.00402707	0.0106234	0.00437313		PI 34:4	0.00473211	0.00447915	0.0195745	0.00626536	0.0345652	0.0125301
PI 34:2	833.518	833.516	1.91957	**	0.00636304	0.00825085	0.00716609	0.00530005	0.0118192	0.00346393		PI 34:2	0.0166029	0.0221269	0.017331	0.0131173	0.0392095	0.0100988
PI O-36:5	841.523	841.527	-4.15913	O-16:0/20:5	0.0725221	0.0260168	0.104678	0.0349775	0.162059	0.0414193		PI O-36:5	0.174468	0.062041	0.254055	0.0599664	0.536525	0.115636
PI O-36:4; P-36:3	843.539	843.537	1.77822	**	0.0478553	0.0210428	0.0425124	0.0135131	0.0498221	0.0110468		PI O-36:4; P-36:3	0.116403	0.0519866	0.102917	0.0206238	0.165152	0.0274715
PI O-36:3; P-36:2	845.554	845.551	4.61236	*	0.00974776	0.0111248	0.0275705	0.00464815	0.0168958	0.00379766		PI O-36:3; P-36:2	0.0241933	0.0275673	0.0717182	0.0261405	0.0573763	0.0182095
PI 36:5	855.502	855.506	-4.55872	16:0_20:5	3.31981	0.839337	4.68787	1.45064	4.88386	0.838298		PI 36:5	7.91029	1.51804	11.3758	2.04079	16.1261	1.72587
PI 36:4	857.518	857.516	2.68216	16:0_20:4; 18:2_18:2	1.12708	0.311071	1.4302	0.353247	1.15797	0.219236		PI 36:4	2.71619	0.718215	3.49922	0.442742	3.82181	0.410835
PI 36:3	859.534	859.533	1.27976	16:0_20:3	0.110392	0.0425331	0.147129	0.0333013	0.0963679	0.0300906		PI 36:3	0.269988	0.123688	0.361567	0.0468534	0.31832	0.0860935
PI 36:2	861.549	861.551	-1.62498	16:0_20:2	0.0282395	0.010064	0.0354721	0.0108699	0.0528229	0.0117642		PI 36:2	0.0679067	0.0238965	0.0860011	0.0157083	0.174828	0.0316875
PI 37:5	869.519	869.52	-1.15006	17:0_20:5	1.37147	0.278638	2.01245	0.502029	0.697584	0.138947		PI 37:5	3.28372	0.518816	4.88418	0.445154	2.30415	0.321368
PI O-38:5; P-38:4	869.554	869.558	-4.71506	O-18:0/20:5; P-18:0/20:4	0.193839	0.054823	0.189403	0.0536636	0.348647	0.0622914		PI O-38:5; P-38:4	0.466504	0.125158	0.462927	0.101257	1.16287	0.195802
PI O-38:4	871.57	871.571	-0.688413	O-18:0/20:4	0.190094	0.094995	0.123138	0.0343515	0.1498	0.0313703		PI O-38:4	0.460803	0.230842	0.302299	0.0622211	0.500493	0.102507
PI O-38:3	873.586	873.582	4.00648	O-18:0/20:3	0.0245019	0.0150594	0.0118392	0.00495884	0.0113054	0.0051207		PI O-38:3	0.0597666	0.0370142	0.0291326	0.0103745	0.0379682	0.0176558
PI 38:6	881.518	881.522	-4.19731	18:1_20:5; 16:0_22:6	1.66081	0.223209	2.08317	0.579936	1.20728	0.209514		PI 38:6	3.99909	0.327544	5.02569	0.414308	4.00911	0.541952
PI 38:5	883.534	883.538	-4.64046	18:0_20:5; 18:1_20:4; 16:0_22:5	18.2472	3.53806	17.9646	3.93478	13.2647	1.84711		PI 38:5	43.4796	3.56733	43.7526	1.23327	43.8892	2.36684
PI 38:4	885.549	885.547	2.25849	18:0_20:4	6.48923	2.01717	5.58887	1.24116	3.42147	0.737359		PI 38:4	15.5065	3.72338	13.6425	1.1316	11.3061	1.53754
PI 38:3	887.565	887.562	3.4927	18:0_20:3	0.620608	0.267581	0.501388	0.122599	0.351011	0.113212		PI 38:3	1.48886	0.583235	1.22626	0.178931	1.15826	0.289649
PI 38:2	889.581	889.582	-1.46136	18:0_20:2	0.225088	0.140819	0.0535859	0.0179919	0.068396	0.014817		PI 38:2	0.525	0.301256	0.129416	0.0293503	0.224886	0.03023
PI 38:1	891.596	891.597	-0.560792	18:0_20:1	4.83389e-05	5.68047e-06	0.0498934	0.0153202	0.0560502	0.0148627		PI 38:1	0.000117378	1.71184e-05	0.122309	0.0281933	0.18432	0.0362167
PI 39:5	897.55	897.55	0.222829	19:0_20:5	0.337442	0.0640215	0.513615	0.0718147	0.246216	0.0325762		PI 39:5	0.812096	0.139856	1.28013	0.182162	0.815937	0.0430198
PI O-40:5; P-40:4	897.586	897.583	3.00807	*	0.00846406	0.00490368	0.0071552	0.00273533	0.00642796	0.001886		PI O-40:5; P-40:4	0.0208959	0.0134636	0.0170072	0.00408865	0.0213781	0.00551581
PI 40:10	901.487	901.491	-4.54804	20:5/20:5	2.48186	0.81102	1.48494	0.463451	1.01452	0.251508		PI 40:10	5.86553	1.54325	3.58366	0.584646	3.346	0.614172
PI 40:9	903.502	903.503	-1.1068	20:4_20:5	1.04955	0.300498	0.707348	0.204361	0.47578	0.146902		PI 40:9	2.49069	0.423055	1.71152	0.244504	1.57329	0.400496
PI 40:8	905.518	905.52	-2.09825	20:3_20:5	0.704016	0.237843	0.466926	0.139316	0.256356	0.0714982		PI 40:8	1.64758	0.312803	1.1591	0.316901	0.843924	0.175231
PI 40:7	907.534	907.536	-2.86491	20:2_20:5; 18:1_22:6	0.423188	0.140806	0.324107	0.0894093	0.204547	0.038697		PI 40:7	0.986021	0.196545	0.798982	0.172315	0.677695	0.0907179
PI 40:6	909.549	909.553	-4.17789	20:5_20:1	1.73256	0.243003	1.69873	0.44566	1.45094	0.256564		PI 40:6	4.19468	0.620034	4.11088	0.406912	4.79642	0.484672
PI 40:5	911.565	911.564	1.31642	**	0.935034	0.277169	0.597033	0.145677	0.435184	0.10759		PI 40:5	2.24429	0.569592	1.44981	0.128547	1.43601	0.245013
PI 40:4	913.581	913.58	0.766216	18:0_22:4; 20:1_20:3	0.215604	0.0897926	0.113185	0.0315816	0.0661416	0.0244869		PI 40:4	0.514347	0.177285	0.275596	0.04808	0.220154	0.0764253
PI 40:3	915.596	915.595	1.85671	20:1_20:2	0.167472	0.134926	0.0108382	0.00696495	0.00765747	0.00568546		PI 40:3	0.385361	0.290072	0.0250675	0.0137566	0.0251213	0.017149
PI 42:10	929.518	929.52	-2.58198	20:5_22:5	0.0501415	0.0132933	0.0433235	0.00850609	0.0287388	0.00645136		PI 42:10	0.120065	0.0270085	0.107173	0.0170657	0.0975214	0.032083
PI 42:9	931.534	931.538	-4.83074	20:4_22:5; 20:5_22:4	0.021791	0.0110557	0.0195558	0.00525488	0.00603142	0.00222533		PI 42:9	0.0517456	0.0229586	0.0483241	0.0117355	0.0200449	0.00686777
PI 42:8	933.549	933.551	-1.92813	**	0.00739895	0.00568864	0.00472912	0.00274658	0.000743871	0.000784137		PI 42:8	0.0169864	0.0106787	0.0112765	0.00583145	0.00272708	0.0034016
PI 42:7	935.565	935.569	-4.80993	22:2_20:5; 20:1_22:6	0.0324572	0.0162009	0.0233921	0.00861804	0.0218264	0.00568756		PI 42:7	0.0790137	0.0453819	0.0559334	0.0143106	0.0725357	0.0172637
Phosphatidylserine | [M-H]-	m/z (Calculated)	m/z (Observed)	ppm	Fatty acyl chains	Mean	SD	Mean	SD	Mean	SD		Phosphatidylserine | [M-H]-	Mean	SD	Mean	SD	Mean	SD
PS 34:1	760.513	760.514	-1.70937	16:0_18:1	0.00947897	0.00252279	0.00854187	0.00195185	0.00920219	0.00157046		PS 34:1	1.2815	0.246525	1.45511	0.295781	2.0317	0.269459
PS 36:6	778.466	778.469	-3.59682	**	0.00030447	0.000124417	0.000394131	0.000130732	0.000467704	0.000154894		PS 36:6	0.0449238	0.0282989	0.0680434	0.0260046	0.101648	0.03027
PS 36:4	782.497	782.5	-3.3227	16:0_20:4	0.0108028	0.00344699	0.00808424	0.000637319	0.00536921	0.00116353		PS 36:4	1.4444	0.394262	1.38226	0.121901	1.17664	0.137504
PS 36:3	784.513	784.514	-1.27468	**	0.00152236	0.000527339	0.00109113	0.00010475	0.00103291	0.000203901		PS 36:3	0.202902	0.0609631	0.186736	0.0216266	0.226634	0.0282687
PS 36:2	786.529	786.529	-0.127141	**	0.00397529	0.00106771	0.00308663	0.000357261	0.00275195	0.000403373		PS 36:2	0.531571	0.0845972	0.525739	0.0415321	0.607786	0.0535884
PS 36:1	788.544	788.546	-2.4095	18:0_18:1	0.0133518	0.00385926	0.0105074	0.00155666	0.0100296	0.00141699		PS 36:1	1.77029	0.201611	1.78925	0.204757	2.21723	0.207583
PS O-38:6; P-38:5	792.518	792.519	-1.76652	O-16:0/22:6; P-18:0/20:5	0.0574223	0.0185734	0.0516437	0.00967784	0.0528802	0.00848988		PS O-38:6; P-38:5	7.51919	0.81474	8.78188	1.29475	11.646	0.972511
PS O-38:5; P-38:4	794.534	794.537	-4.15338	**	0.0509559	0.0197708	0.0331481	0.00643638	0.0336433	0.00550546		PS O-38:5; P-38:4	6.56843	1.25282	5.63403	0.91958	7.41533	0.636807
PS O-38:4	796.549	796.55	-0.627708	O-18:0/20:4	0.0464646	0.0277645	0.0242391	0.00974987	0.0240469	0.00444255		PS O-38:4	5.89427	2.82458	4.10999	1.54647	5.32348	0.760411
PS 38:5	808.513	808.517	-4.5763	18:0_20:5; 16:0_22:5	0.137906	0.0404904	0.11142	0.0106679	0.0845093	0.0171729		PS 38:5	18.2936	2.96048	19.0302	1.75292	18.5491	2.12822
PS 38:4	810.529	810.531	-3.08441	18:0_20:4; 16:0_22:4	0.0894735	0.0322207	0.0573976	0.00669336	0.0341174	0.00571477		PS 38:4	11.5982	1.99252	9.76645	0.692785	7.52873	0.790546
PS 38:3	812.544	812.543	1.96912	**	0.0114719	0.00410542	0.00746499	0.00108801	0.00440346	0.000958494		PS 38:3	1.49362	0.296331	1.2682	0.123117	0.969539	0.140938
PS 38:1	816.576	816.577	-2.32679	**	0.00630598	0.00197144	0.00393959	0.000512663	0.00311326	0.000606535		PS 38:1	0.828546	0.1125	0.671075	0.068155	0.683724	0.0731852
PS O-40:6	820.549	820.553	-4.26544	O-18:0/22:6	0.10292	0.0404885	0.0914992	0.0142707	0.0771004	0.00846172		PS O-40:6	13.2194	2.05785	15.5431	1.56862	17.101	1.40095
PS O-40:5	822.565	822.564	0.850997	O-18:0/22:5	0.0219042	0.00751622	0.0170696	0.00222892	0.0149438	0.00160711		PS O-40:5	2.84456	0.219349	2.9018	0.219003	3.31852	0.29809
PS 40:9	828.482	828.485	-3.62108	**	0.00391431	0.0010601	0.0044143	0.000513249	0.00289296	0.000547616		PS 40:9	0.524154	0.100105	0.755921	0.106525	0.636645	0.0844497
PS 40:8	830.497	830.5	-3.97352	**	0.00475914	0.00139134	0.00385682	0.000578434	0.00273792	0.00056992		PS 40:8	0.633089	0.124157	0.657502	0.0863884	0.599603	0.0674336
PS 40:5	836.544	836.542	2.51033	**	0.0702155	0.0221361	0.0510397	0.00514805	0.0365427	0.00607223		PS 40:5	9.15691	0.639654	8.70028	0.62713	8.05543	0.656004
PS 40:4	838.56	838.56	0.238504	**	0.0139815	0.00430302	0.00831858	0.00126988	0.00472435	0.00102022		PS 40:4	1.86231	0.3809	1.41858	0.190911	1.0423	0.160791
PS 40:3	840.576	840.575	0.237932	**	0.00227499	0.000664241	0.00121393	0.000313449	0.000555254	0.000174422		PS 40:3	0.302343	0.0562699	0.205806	0.0457988	0.121078	0.0266421
PS 40:2	842.591	842.595	-4.86594	**	0.00722132	0.00255168	0.00424732	0.000943573	0.00340438	0.000478218		PS 40:2	0.925677	0.094974	0.720179	0.13122	0.751882	0.0481993
PS 40:1	844.607	844.604	3.43355	**	0.000699524	0.000273363	0.00032204	0.00012582	0.000243876	7.17459e-05		PS 40:1	0.0885597	0.0134574	0.0540685	0.0190192	0.0534257	0.0117621
PS 42:11	852.482	852.486	-4.92679	20:5_22:6	0.00370956	0.00203825	0.00348031	0.000859601	0.00115918	0.000416679		PS 42:11	0.45182	0.146024	0.591691	0.129656	0.251086	0.0637409
PS 42:10	854.497	854.499	-2.34056	**	0.00221002	0.00097915	0.00204784	0.000379323	0.000749004	0.000262391		PS 42:10	0.276018	0.0453911	0.348897	0.0566776	0.162533	0.0379999
PS 42:9	856.513	856.516	-3.85283	20:3_22:6	0.0175402	0.00788129	0.0129308	0.00367603	0.0069931	0.00162567		PS 42:9	2.22104	0.574855	2.19535	0.550098	1.5335	0.218186
PS 42:8	858.529	858.531	-3.37787	**	0.0115803	0.00473824	0.00827124	0.0028313	0.00320887	0.000884613		PS 42:8	1.47746	0.305983	1.4025	0.43149	0.702222	0.130407
PS 42:7	860.544	860.548	-4.88063	20:1_22:6	0.0516287	0.0258371	0.0439937	0.00672518	0.0249146	0.00501415		PS 42:7	6.38536	1.53679	7.45225	0.547125	5.47435	0.63414
PS 42:6	862.56	862.56	0.231868	**	0.0155846	0.00631104	0.0127106	0.0015475	0.00727364	0.00141372		PS 42:6	1.98387	0.269477	2.15794	0.0952005	1.599	0.180533
PS 44:10	882.529	882.532	-4.30581	**	0.00140344	0.000661324	0.00133155	0.000261487	0.000549815	0.000166928		PS 44:10	0.176004	0.035999	0.225152	0.0305579	0.119879	0.025485
Phosphatidylglycerol | [M-H]-	m/z (Calculated)	m/z (Observed)	ppm	Fatty acyl chains	Mean	SD	Mean	SD	Mean	SD		Phosphatidylglycerol | [M-H]-	Mean	SD	Mean	SD	Mean	SD
PG O-34:4; P-34:3	727.491	727.493	-2.47426	**	0.012034	0.00890239	0.0113992	0.00398206	0.00846127	0.00330474		PG O-34:4; P-34:3	3.95099	1.61873	5.37852	2.07549	6.16625	3.35121
PG 34:1	747.518	747.521	-4.54839	16:0_18:1	0.175469	0.0462302	0.17328	0.0474127	0.116507	0.0233143		PG 34:1	66.3457	16.8994	78.6558	4.38665	78.393	4.38722
PG 36:5	767.486	767.489	-3.51798	16:0_20:5	0.0958994	0.156605	0.0153937	0.00229762	0.00702257	0.00282251		PG 36:5	22.1762	18.7158	7.28355	1.5151	4.69662	1.69464
PG 40:6	821.533	821.534	-1.33896	**	0.0204828	0.00883209	0.0183121	0.0024555	0.0157263	0.00221999		PG 40:6	7.52709	2.51872	8.68209	1.96646	10.7441	1.26625
Sphingomyelin | [M+H]+	m/z (Calculated)	m/z (Observed)	ppm	Fatty acyl chains	Mean	SD	Mean	SD	Mean	SD		Sphingomyelin | [M+H]+	Mean	SD	Mean	SD	Mean	SD
SM 30:1;O2	647.513	647.515	-2.9343	*	0.0324566	0.0108797	0.051786	0.0161991	0.0431371	0.0104545		SM 30:1;O2	0.67801	0.211293	0.952376	0.226984	0.899565	0.215298
SM 30:0;O2	649.528	649.527	2.30937	*	0.0191018	0.0151524	0.0132116	0.00454808	0.0137136	0.00947493		SM 30:0;O2	0.38543	0.300829	0.250387	0.101559	0.282601	0.212604
SM 32:2;O2	673.529	673.53	-1.78166	*	0.0419824	0.0139145	0.0370663	0.00547482	0.026548	0.00470789		SM 32:2;O2	0.869189	0.226637	0.696923	0.134839	0.554916	0.0831611
SM 32:1;O2	675.544	675.546	-2.81255	16:1;O2/16:0	1.94561	0.310694	2.36978	0.365281	2.53835	0.514941		SM 32:1;O2	40.8098	4.64329	43.9565	3.78507	52.3219	1.47126
SM 34:1;O2	703.575	703.577	-1.70557	16:1;O2/18:0	0.717082	0.274613	0.891676	0.244969	0.550751	0.108459		SM 34:1;O2	14.7614	4.10975	16.3612	2.48868	11.3893	0.797509
SM 34:0;O2	705.591	705.591	0.28345	*	0.0357096	0.0174114	0.0491167	0.0150512	0.0434309	0.0113082		SM 34:0;O2	0.726997	0.283257	0.900666	0.167912	0.889866	0.104297
SM 35:1;O2	717.591	717.591	-0.557421	16:1;O2/19:0	0.152256	0.0587291	0.171827	0.0394751	0.135454	0.0309837		SM 35:1;O2	3.20332	1.25005	3.22481	0.859127	2.87644	0.868947
SM 36:3;O2	727.575	727.577	-1.78676	16:1;O2/20:2; 18:1;O2/18:2	0.0487089	0.0214149	0.0771367	0.00914453	0.0664635	0.0154574		SM 36:3;O2	1.02721	0.479574	1.43816	0.139349	1.37056	0.19528
SM 36:2;O2	729.591	729.592	-1.78182	16:1;O2/20:1	0.15439	0.0438376	0.156571	0.0173914	0.125208	0.0219806		SM 36:2;O2	3.19174	0.658994	2.92596	0.331214	2.60008	0.231701
SM 36:1;O2	731.607	731.608	-2.18697	*	0.148397	0.0515953	0.121411	0.0153707	0.118422	0.0225715		SM 36:1;O2	3.02194	0.689085	2.26774	0.287184	2.47041	0.417095
SM 38:3;O2	755.607	755.609	-2.51454	18:1;O2/20:2	0.161124	0.0378884	0.141191	0.0302846	0.0794644	0.0115279		SM 38:3;O2	3.34479	0.479961	2.66035	0.673637	1.67485	0.306298
SM 38:2;O2	757.622	757.624	-1.97988	16:1;O2/22:1	1.01332	0.307132	1.00237	0.100624	0.879753	0.184828		SM 38:2;O2	20.7705	3.07158	18.6655	0.984707	18.1245	0.829856
SM 40:2;O2	785.654	785.655	-2.1638	*	0.336401	0.127798	0.287969	0.0463321	0.211819	0.0511608		SM 40:2;O2	6.78351	1.4354	5.34522	0.509523	4.34285	0.355858
SM 42:2;O2	813.685	813.687	-1.84347	*	0.0214181	0.0120126	0.0191762	0.00569853	0.0099022	0.00295753		SM 42:2;O2	0.426117	0.168098	0.35418	0.0764012	0.202084	0.0361212
Ceramide | [M+H]+	m/z (Calculated)	m/z (Observed)	ppm	Fatty acyl chains	Mean	SD	Mean	SD	Mean	SD		Ceramide | [M+H]+	Mean	SD	Mean	SD	Mean	SD
Cer 30:1;O2	482.457	482.458	-1.24363	18:1;O2/12:0	50.6289	15.75	45.6665	20.2406	67.9588	9.97878		Cer 30:1;O2	26.8157	4.39672	22.2905	3.97098	25.3134	1.74403
Cer 32:3;O2	506.457	506.456	2.7643	*	0.75683	0.192999	0.43394	0.174828	0.58937	0.0991571		Cer 32:3;O2	0.408206	0.090372	0.213278	0.0243274	0.219022	0.020333
Cer 32:1;O2	510.489	510.489	-1.37124	16:1;O2/16:0	42.7846	11.5258	61.0749	14.7723	81.0306	11.7712		Cer 32:1;O2	22.7663	2.5781	30.9935	3.48207	30.2364	2.36135
Cer 34:2;O2	536.504	536.505	-2.05031	18:2;O2/16:0	4.46219	1.20965	4.67099	0.922114	6.67189	1.39048		Cer 34:2;O2	2.45596	0.726099	2.42141	0.487078	2.49476	0.469738
Cer 34:1;O2	538.52	538.521	-1.85694	18:1;O2/16:0	12.8938	2.19455	13.3772	2.97928	17.6853	2.14917		Cer 34:1;O2	7.03999	1.21225	6.87806	1.25296	6.62337	0.630791
Cer 36:3;O2	562.52	562.521	-2.31103	*	3.75117	2.22513	4.02579	0.900035	4.65339	1.04741		Cer 36:3;O2	1.87739	0.776934	2.0701	0.394307	1.73033	0.294055
Cer 36:2;O2	564.536	564.537	-1.77137	*	3.6684	0.743984	4.17822	1.13754	5.23007	0.598255		Cer 36:2;O2	1.98972	0.365606	2.11031	0.212712	1.95802	0.161203
Cer 36:1;O2	566.551	566.552	-1.94157	18:1;O2/18:0	2.99743	0.732444	2.6212	0.988931	4.69229	0.679154		Cer 36:1;O2	1.59941	0.137872	1.29765	0.120534	1.76529	0.265456
Cer 38:3;O2	590.551	590.553	-2.20133	16:1;O2/22:2	4.89923	1.97567	4.29982	1.50578	3.77455	0.660806		Cer 38:3;O2	2.52036	0.520339	2.19386	0.681542	1.40574	0.162858
Cer 38:2;O2	592.567	592.568	-1.68757	16:1;O2/22:1	32.8198	11.7349	35.5724	14	44.11	7.15236		Cer 38:2;O2	17.0356	2.8085	17.5569	1.48315	16.3982	0.989746
Cer 38:1;O2	594.582	594.584	-2.35459	16:1;O2/22:0	6.40186	2.11107	5.50016	2.09497	9.09054	1.55512		Cer 38:1;O2	3.353	0.347901	2.71317	0.242756	3.39726	0.453602
Cer 40:2;O2	620.598	620.599	-1.45021	16:1;O2/24:1; 18:1;O2/22:1	17.8357	6.74283	14.6812	5.788	16.7303	2.96499		Cer 40:2;O2	9.21467	1.73063	7.26007	0.734663	6.21593	0.564168
Cer 40:1;O2	622.614	622.614	-0.48184	*	3.26063	0.989999	2.698	1.00555	4.01829	0.640165		Cer 40:1;O2	1.71625	0.209131	1.33277	0.143272	1.50405	0.204046
Cer 42:2;O2	648.63	648.629	0.770856	*	2.04677	0.777219	1.22927	0.525597	1.71063	0.384199		Cer 42:2;O2	1.08692	0.320799	0.607024	0.0913091	0.637249	0.116816
Cer 42:1;O2	650.645	650.645	0.768468	*	0.212209	0.215155	0.119059	0.0846466	0.268589	0.135031		Cer 42:1;O2	0.120485	0.117863	0.061542	0.0461871	0.101031	0.0517162
Hexosylceramide | [M+H]+	m/z (Calculated)	m/z (Observed)	ppm	Fatty acyl chains	Mean	SD	Mean	SD	Mean	SD		Hexosylceramide | [M+H]+	Mean	SD	Mean	SD	Mean	SD
HexCer 38:2;O2	754.62	754.621	-2.12027	16:1;O2/22:1	6.41113	2.44908	5.29055	2.84199	9.43254	1.16579		HexCer 38:2;O2	80.5893	2.95148	83.7995	2.14107	86.3441	1.20952
HexCer 40:1;O2	784.667	784.665	1.7842	*	1.53785	0.59657	0.984741	0.448834	1.49107	0.219689		HexCer 40:1;O2	19.4107	2.95148	16.2005	2.14107	13.6559	1.20952
Ceramide aminoethylphosphonate | [M+H]+	m/z (Calculated)	m/z (Observed)	ppm	Fatty acyl chains	Mean	SD	Mean	SD	Mean	SD		Ceramide aminoethylphosphonate | [M+H]+	Mean	SD	Mean	SD	Mean	SD
CAEP 30:1;O2	589.471	589.473	-3.39287	14:1;O2/16:0	0.0403135	0.0219754	0.0380968	0.0134301	0.0336989	0.00966177		CAEP 30:1;O2	0.826693	0.310062	1.0463	0.371147	1.20426	0.352261
CAEP 31:1;O2	603.487	603.488	-2.65126	16:1;O2/15:0	0.0151823	0.00603491	0.0163637	0.00278588	0.00698732	0.00108946		CAEP 31:1;O2	0.311134	0.0618938	0.451671	0.0902025	0.249467	0.030992
CAEP 32:1;O2	617.502	617.504	-2.75303	16:1;O2/16:0	1.58521	0.477545	1.24777	0.147522	1.13089	0.128072		CAEP 32:1;O2	32.7285	2.1515	34.1204	1.66276	40.3531	1.54539
CAEP 33:1;O2	631.518	631.519	-2.37523	16:1;O2/17:0	0.10651	0.0366547	0.105757	0.0138277	0.0464723	0.00806658		CAEP 33:1;O2	2.20263	0.347222	2.9063	0.375961	1.66303	0.25646
CAEP 34:2;O2	643.518	643.52	-3.26331	18:2;O2/16:0	0.131227	0.0435045	0.0757669	0.0132297	0.0781383	0.0130748		CAEP 34:2;O2	2.71913	0.432264	2.08527	0.38667	2.79381	0.43066
CAEP 34:1;O2	645.534	645.535	-2.47857	18:1;O2/16:0	0.518089	0.207828	0.355914	0.0384427	0.243846	0.0285878		CAEP 34:1;O2	10.5082	2.10125	9.79352	1.16588	8.72229	0.815393
CAEP 35:3;O2	655.518	655.519	-2.44082	19:3;O2/16:0	0.627814	0.306357	0.567131	0.0881212	0.343249	0.0835674		CAEP 35:3;O2	12.5422	3.95925	15.4953	1.73498	12.2518	2.60576
CAEP 35:1;O2	659.549	659.551	-2.4259	19:1;O2/16:0	0.033081	0.0132923	0.0252148	0.00296164	0.0147876	0.00199228		CAEP 35:1;O2	0.671782	0.136022	0.696103	0.106619	0.527319	0.035374
CAEP 36:3;O2	669.534	669.535	-2.38972	19:3;O2/17:0	0.0576704	0.0234672	0.0488252	0.00597311	0.0369985	0.00437318		CAEP 36:3;O2	1.16222	0.269686	1.33826	0.12836	1.32312	0.12208
CAEP 36:2;O2	671.549	671.551	-2.08473	16:1;O2/20:1	0.10439	0.0400219	0.0719445	0.00824334	0.0566148	0.00681091		CAEP 36:2;O2	2.1318	0.397707	1.97779	0.234302	2.02282	0.174844
CAEP 37:3;O2	683.549	683.551	-2.63331	19:3;O2/18:0	0.107046	0.0444535	0.065983	0.0117053	0.031783	0.00499436		CAEP 37:3;O2	2.13312	0.301927	1.81233	0.310565	1.13445	0.133076
CAEP 37:1;O2	687.581	687.582	-2.327	16:1;O2/21:0; 18:1;O2/19:0	0.0208474	0.0092448	0.0149698	0.00199204	0.00950555	0.00119852		CAEP 37:1;O2	0.414717	0.0820691	0.41195	0.0600932	0.339862	0.0345574
CAEP 38:4;O2	695.549	695.55	-1.58148	16:1;O2/22:3	0.0392205	0.0153646	0.0219747	0.00402639	0.0118534	0.00156659		CAEP 38:4;O2	0.789926	0.110516	0.60649	0.125045	0.424085	0.0484563
CAEP 38:3;O2	697.565	697.566	-1.86363	16:1;O2/22:2	0.0974689	0.032601	0.0648452	0.0126189	0.0355689	0.00577795		CAEP 38:3;O2	2.02812	0.39593	1.79156	0.403934	1.27262	0.191854
CAEP 38:2;O2	699.581	699.582	-2.43003	16:1;O2/22:1	0.76325	0.286855	0.522535	0.0785873	0.44279	0.0524389		CAEP 38:2;O2	15.4003	0.883875	14.2589	1.09917	15.7872	0.478587
CAEP 39:4;O2	709.565	709.566	-1.26838	19:3;O2/20:1	0.00886702	0.00373699	0.00579808	0.00100399	0.00257772	0.00030473		CAEP 39:4;O2	0.176907	0.0224343	0.15993	0.0318147	0.0924013	0.0103111
CAEP 39:3;O2	711.581	711.582	-1.82692	16:1;O2/23:2	0.0190144	0.00782788	0.0135852	0.00202939	0.00629015	0.000915578		CAEP 39:3;O2	0.38543	0.0831411	0.373628	0.0593834	0.224934	0.0271019
CAEP 39:2;O2	713.596	713.598	-2.10203	16:1;O2/23:1	0.0639802	0.0292285	0.0441806	0.00580266	0.0231289	0.00340115		CAEP 39:2;O2	1.26279	0.222243	1.21256	0.135257	0.825729	0.0869664
CAEP 40:5;O2	721.565	721.564	1.1087	16:1;O2/24:4	0.0833384	0.0355116	0.050895	0.00760331	0.0456338	0.00518781		CAEP 40:5;O2	1.6678	0.228651	1.38983	0.119709	1.62828	0.0631968
CAEP 40:4;O2	723.581	723.58	0.138202	*	0.0429549	0.0151619	0.0237902	0.00316408	0.0160148	0.00181977		CAEP 40:4;O2	0.873182	0.0496522	0.655963	0.102707	0.572253	0.0435105
CAEP 40:3;O2	725.596	725.598	-2.3429	18:2;O2/22:1	0.0824741	0.0320752	0.0455457	0.00381091	0.0326251	0.0044709		CAEP 40:3;O2	1.65575	0.140757	1.25369	0.126466	1.1632	0.0941376
CAEP 40:2;O2	727.612	727.613	-2.06154	18:1;O2/22:1; 16:1;O2/24:1	0.254138	0.113187	0.148831	0.0154277	0.10985	0.0146437		CAEP 40:2;O2	5.02276	0.742353	4.07974	0.252844	3.91505	0.252699
CAEP 41:4;O2	737.596	737.596	-0.406727	19:3;O2/22:1	0.0296842	0.012033	0.021914	0.00339739	0.0135012	0.0024811		CAEP 41:4;O2	0.608021	0.165748	0.598837	0.063027	0.482348	0.0760724
CAEP 41:3;O2	739.612	739.612	0	19:2;O2/22:1	0.0206135	0.0100586	0.0122859	0.00103753	0.00626279	0.00110013		CAEP 41:3;O2	0.400726	0.0731862	0.339059	0.0438295	0.223199	0.0267317
CAEP 41:2;O2	741.627	741.629	-1.88774	17:1;O2/24:1	0.0129075	0.00647294	0.00758729	0.000921152	0.00374948	0.000653393		CAEP 41:2;O2	0.251253	0.0583132	0.208422	0.0233519	0.133682	0.0176493
CAEP 42:6;O2	747.581	747.581	-1.07012	16:1;O2/26:5	0.0135451	0.0054948	0.00781069	0.00090575	0.00569944	0.00115584		CAEP 42:6;O2	0.272559	0.0313958	0.214747	0.0241867	0.202791	0.0288847
CAEP 42:3;O2	753.627	753.629	-1.85768	18:2;O2/24:1	0.0174489	0.0081946	0.0093125	0.000921839	0.00610864	0.00107536		CAEP 42:3;O2	0.344475	0.0630328	0.256898	0.0347691	0.217418	0.027955
CAEP 43:4;O2	765.627	765.63	-2.87346	19:3;O2/24:1	0.0217511	0.0133909	0.0142434	0.00212681	0.00510902	0.0014667		CAEP 43:4;O2	0.414033	0.146739	0.390986	0.0568051	0.18159	0.0435201
CAEP 44:6;O2	775.612	775.614	-2.19182	16:1;O2/28:5	0.00429344	0.00212613	0.00267839	0.000475447	0.00190893	0.000426385		CAEP 44:6;O2	0.0937694	0.0359123	0.0735637	0.0128741	0.0678458	0.0108382
N-methyl ceramide aminoethylphosphonate | [M+H]+	m/z (Calculated)	m/z (Observed)	ppm	Fatty acyl chains	Mean	SD	Mean	SD	Mean	SD		N-methyl ceramide aminoethylphosphonate | [M+H]+	Mean	SD	Mean	SD	Mean	SD
N-methyl-CAEP 32:1;O2	631.518	631.52	-3.26534	16:1;O2/16:0; 17:1;O2/15:0	0.159641	0.0753709	0.123036	0.0328416	0.0757848	0.0140952		N-methyl-CAEP 32:1;O2	44.128	5.43684	46.2008	2.71563	47.0632	3.03679
N-methyl-CAEP 34:1;O2	659.549	659.55	-1.08502	18:1;O2/16:0; 16:1;O2/18:0	0.0501343	0.0230305	0.0352367	0.0159519	0.0208109	0.00548093		N-methyl-CAEP 34:1;O2	13.7592	2.62453	12.8798	1.79189	12.6715	1.10075
N-methyl-CAEP 35:3;O2	669.534	669.535	-2.38972	19:3;O2/16:0	0.0570555	0.0322629	0.0444648	0.00992843	0.0266692	0.00774993		N-methyl-CAEP 35:3;O2	15.7277	5.4437	16.8827	2.13432	16.3245	2.49099
N-methyl-CAEP 38:3;O2	711.581	711.582	-2.52958	16:1;O2/22:2	0.00692034	0.00386161	0.00560144	0.00161179	0.00230202	0.000695612		N-methyl-CAEP 38:3;O2	2.14442	0.942535	2.13415	0.487942	1.44453	0.40537
N-methyl-CAEP 38:2;O2	713.596	713.598	-2.52244	16:1;O2/22:1	0.0692249	0.0319834	0.045265	0.00916854	0.0299183	0.0100306		N-methyl-CAEP 38:2;O2	18.9925	1.94034	17.1853	0.871923	17.9058	2.74128
N-methyl-CAEP 40:2;O2	741.627	741.627	0.00177766	*	0.018274	0.00746449	0.0124447	0.00314127	0.00757646	0.00214189		N-methyl-CAEP 40:2;O2	5.24816	1.25939	4.71727	0.541303	4.59051	0.382729
Ceramide phosphoethanolamine [M+H]+	m/z (Calculated)	m/z (Observed)	ppm	Fatty acyl chains	Mean	SD	Mean	SD	Mean	SD		Ceramide phosphoethanolamine [M+H]+	Mean	SD	Mean	SD	Mean	SD
PE-Cer 32:1;O2	633.497	633.499	-3.15708	16:1;O2/16:0	0.027068	0.0101478	0.0240462	0.0053022	0.0407216	0.0132422		PE-Cer 32:1;O2	21.6395	5.31069	21.0228	3.07198	33.8937	4.96347
PE-Cer 33:1;O2	647.513	647.515	-3.39762	16:1;O2/17:0	0.00619919	0.00297146	0.00955376	0.0030336	0.00781628	0.00349799		PE-Cer 33:1;O2	4.94028	1.66799	8.30905	2.14637	6.4178	1.88971
PE-Cer 34:1;O2	661.529	661.53	-2.11631	18:1;O2/16:0; 16:1;O2/18:0	0.0128659	0.00559232	0.009788	0.00247249	0.0121976	0.00323082		PE-Cer 34:1;O2	10.0898	3.28688	8.48235	1.02702	10.3118	1.3709
PE-Cer 35:3;O2	671.513	671.515	-2.97835	19:3;O2/16:0	0.0576611	0.0361322	0.0445752	0.00802994	0.0360607	0.0142114		PE-Cer 35:3;O2	39.4343	8.47362	38.9772	4.19024	29.3013	3.781
PE-Cer 36:3;O2	685.529	685.53	-2.33397	14:0;O2/22:3; 19:3;O2/17:0	0.00899514	0.00564483	0.0107942	0.00281526	0.00724121	0.00337055		PE-Cer 36:3;O2	6.18077	1.54993	9.45238	2.18153	5.92075	1.89885
PE-Cer 38:2;O2	687.544	687.543	1.45445	16:1;O2/22:1	0.0163273	0.00865612	0.0112936	0.00353362	0.0142031	0.00541756		PE-Cer 38:2;O2	11.9296	2.29984	9.70652	1.30275	11.5846	1.05143
PE-Cer 40:2;O2	715.575	715.577	-2.9347	16:1;O2/24:1	0.00875031	0.00657105	0.00474586	0.00208055	0.00323415	0.00162639		PE-Cer 40:2;O2	5.78576	2.60063	4.04969	1.28579	2.57009	0.592774
