# Supplementary material for: Lipidomic signatures in Octopus vulgaris arm muscle reveal geographic variation along the Iberian Atlantic Coast
Source: NPJ Sci Food. 2025 Aug 9;9:173. doi: 10.1038/s41538-025-00520-w (PMC12335516; doi:10.1038/s41538-025-00520-w)
Supplement: Supplementary file 3 — Supplementary Information [file 41538_2025_520_MOESM3_ESM.xlsx]

## Sheet: kw_posthoc
Lipidomic signatures in Octopus vulgaris arm muscle reveal geographic variation along the Iberian Atlantic Coast
Felisa Rey1,2*, Luís Gaspar1, Fernando Ricardo3, Cristina Pita4,5, Rosário Domingues1,2, Ricardo Calado3*
1. CESAM - Centre for Environmental and Marine Studies, Department of Chemistry, University of Aveiro, Campus Universitário de Santiago, 3810-193 Aveiro, Portugal
2. Mass Spectrometry Centre & LAQV-REQUIMTE, Department of Chemistry, University of Aveiro, Campus Universitário de Santiago, 3810-193 Aveiro, Portugal
3. ECOMARE - Laboratory for Innovation and Sustainability of Marine Biological Resources, CESAM - Centre for Environmental and Marine Studies, Department of Biology, Campus Universitário de Santiago, University of Aveiro, 3810-193 Aveiro, Portugal
4. CESAM - Centre for Environmental and Marine Studies, Department of Environment and Planning, University of Aveiro, Campus Universitário de Santiago, 3810-193 Aveiro, Portugal
5. Current affiliation: Institute of Marine Research (IIM-CSIC), Rúa de Eduardo Cabello, 6, 36208 Vigo, Pontevedra, España
*Felisa Rey: felisa.rey@ua.pt
*Ricardo Calado: rjcalado@ua.pt
Supplementary Table S2 ANOVA results of glog transformed normalized extracted-ion chromatogram (XIC) areas obtanied by HILIC-LC-MS analysis of polar lipid molecular species identified in Octopus vulgaris’ arm muscle captured in three different locations along the Iberian Atlantic coast [Ria de Arousa (RAr), Peniche (Pe) and Santa Luzia (SL)], p-values correction for multiple testing using Benjami…
	f.value	p.value	-log10(p)	FDR	Tukey's HSD
PI 38:1	2876.1	3.4527e-32	31.462	1.1532e-29	RAr-Pe; SL-RAr
PS 40:3	53.08	4.4089e-10	9.3557	6.4258e-08	RAr-Pe; SL-Pe; SL-RAr
PI 37:5	51.573	6.0061e-10	9.2214	6.4258e-08	RAr-Pe; SL-Pe; SL-RAr
PE O-40:3; P-40:2	50.389	7.6956e-10	9.1138	6.4258e-08	RAr-Pe; SL-Pe; SL-RAr
PI 39:5	49.121	1.0087e-09	8.9963	6.7378e-08	RAr-Pe; SL-Pe; SL-RAr
PS 40:4	46.136	1.9503e-09	8.7099	9.8321e-08	RAr-Pe; SL-Pe; SL-RAr
PE O-40:2; P-40:1	45.894	2.0606e-09	8.686	9.8321e-08	RAr-Pe; SL-Pe; SL-RAr
PC 37:3	41.594	5.6837e-09	8.2454	2.1007e-07	SL-Pe; SL-RAr
PC O-38:3; P-38:2	41.107	6.4064e-09	8.1934	2.1007e-07	RAr-Pe; SL-Pe; SL-RAr
PC O-38:2; P-38:1	41.102	6.4152e-09	8.1928	2.1007e-07	RAr-Pe; SL-RAr
PC O-40:2; P-40:1	40.764	6.9762e-09	8.1564	2.1007e-07	RAr-Pe; SL-RAr
PC O-38:1; P-38:0	40.259	7.9148e-09	8.1016	2.1007e-07	RAr-Pe; SL-RAr
CAEP 39:4;O2	40.129	8.1764e-09	8.0874	2.1007e-07	RAr-Pe; SL-Pe; SL-RAr
LPC 18:4	38.784	1.1522e-08	7.9385	2.6436e-07	RAr-Pe; SL-Pe; SL-RAr
PC O-36:1; P-36:0	38.668	1.1873e-08	7.9255	2.6436e-07	RAr-Pe; SL-RAr
CAEP 33:1;O2	37.858	1.4665e-08	7.8337	3.0613e-07	SL-Pe; SL-RAr
PE 44:11	37.363	1.6713e-08	7.7769	3.2837e-07	SL-Pe; SL-RAr
CAEP 38:4;O2	37.061	1.8115e-08	7.742	3.3614e-07	RAr-Pe; SL-Pe; SL-RAr
PC O-40:1; P-40:0	36.562	2.0709e-08	7.6838	3.6405e-07	RAr-Pe; SL-RAr
PC O-36:0	35.72	2.6037e-08	7.5844	4.3483e-07	RAr-Pe; SL-Pe; SL-RAr
CAEP 40:4;O2	34.931	3.2384e-08	7.4897	5.036e-07	RAr-Pe; SL-Pe; SL-RAr
PC 33:0	34.845	3.3171e-08	7.4792	5.036e-07	SL-Pe; SL-RAr
CAEP 37:3;O2	34.627	3.5255e-08	7.4528	5.1197e-07	RAr-Pe; SL-Pe; SL-RAr
PC O-36:3; P-36:2	34.041	4.1604e-08	7.3809	5.7899e-07	RAr-Pe; SL-RAr
PE O-38:2; P-38:1	33.26	5.2031e-08	7.2837	6.9513e-07	RAr-Pe; SL-Pe
CAEP 39:3;O2	32.384	6.7152e-08	7.1729	8.4153e-07	SL-Pe; SL-RAr
PC O-32:0	32.24	7.0069e-08	7.1545	8.4153e-07	RAr-Pe; SL-RAr
PC 44:11	32.217	7.0547e-08	7.1515	8.4153e-07	SL-Pe; SL-RAr
SM d38:3	31.714	8.1916e-08	7.0866	9.4344e-07	SL-Pe; SL-RAr
CAEP 38:3;O2	31.578	8.5308e-08	7.069	9.4977e-07	RAr-Pe; SL-Pe; SL-RAr
PE 39:6	31.451	8.862e-08	7.0525	9.5481e-07	RAr-Pe; SL-Pe; SL-RAr
PC O-34:3; P-34:2	31.145	9.7191e-08	7.0124	9.9737e-07	RAr-Pe; SL-RAr
PE O-38:1; P-38:0	31.099	9.8542e-08	7.0064	9.9737e-07	RAr-Pe; SL-Pe; SL-RAr
PC O-40:4; P-40:3	30.584	1.1527e-07	6.9383	1.1324e-06	RAr-Pe; SL-RAr
PC 41:7	30.156	1.3149e-07	6.8811	1.2548e-06	SL-Pe; SL-RAr
PC 39:7	29.864	1.4398e-07	6.8417	1.3358e-06	SL-Pe; SL-RAr
PC O-36:4; P-36:3	29.437	1.6454e-07	6.7837	1.4636e-06	RAr-Pe; SL-RAr
PC O-38:4; P-38:3	29.399	1.6652e-07	6.7785	1.4636e-06	RAr-Pe; SL-RAr
PC O-38:5; P-38:4	29.123	1.8169e-07	6.7407	1.556e-06	RAr-Pe; SL-RAr
PS 42:8	28.9	1.9501e-07	6.7099	1.6283e-06	SL-Pe; SL-RAr
CAEP 31:1;O2	28.745	2.0488e-07	6.6885	1.669e-06	SL-Pe; SL-RAr
PI 40:8	28.098	2.5235e-07	6.598	2.0068e-06	RAr-Pe; SL-Pe; SL-RAr
PS 38:4	27.562	3.0064e-07	6.522	2.3352e-06	RAr-Pe; SL-Pe; SL-RAr
CAEP 41:3;O2	27.463	3.1062e-07	6.5078	2.3579e-06	RAr-Pe; SL-Pe; SL-RAr
PI 40:4	26.879	3.7706e-07	6.4236	2.7986e-06	RAr-Pe; SL-Pe; SL-RAr
PS 42:10	26.734	3.9576e-07	6.4026	2.8736e-06	SL-Pe; SL-RAr
CAEP 41:2;O2	26.625	4.1054e-07	6.3866	2.9175e-06	RAr-Pe; SL-Pe; SL-RAr
PE O-40:5; P-40:4	26.561	4.1956e-07	6.3772	2.9194e-06	RAr-Pe; SL-RAr
PC O-40:5; P-40:4	26.423	4.3948e-07	6.3571	2.9957e-06	RAr-Pe; SL-RAr
PE 44:12	26.346	4.5108e-07	6.3457	3.0132e-06	SL-Pe; SL-RAr
CAEP 40:3;O2	26.176	4.7795e-07	6.3206	3.1301e-06	RAr-Pe; SL-Pe; SL-RAr
PC 39:6	25.776	5.4803e-07	6.2612	3.5201e-06	SL-Pe; SL-RAr
PC O-34:0	25.314	6.4295e-07	6.1918	4.0459e-06	RAr-Pe; SL-RAr
PS 38:3	25.264	6.5413e-07	6.1843	4.0459e-06	RAr-Pe; SL-Pe; SL-RAr
PE O-38:5; P-38:4	25.203	6.6838e-07	6.175	4.0589e-06	RAr-Pe; SL-RAr
CAEP 43:4;O2	25.073	6.993e-07	6.1553	4.1708e-06	SL-Pe; SL-RAr
LPE 14:0	24.962	7.2713e-07	6.1384	4.2607e-06	RAr-Pe; SL-Pe; SL-RAr
PC O-34:1; P-34:0	24.705	7.9604e-07	6.0991	4.5841e-06	RAr-Pe; SL-Pe; SL-RAr
PE O-36:2; P-36:1	24.642	8.1383e-07	6.0895	4.6071e-06	RAr-Pe; SL-Pe
PE P-34:5	24.508	8.5345e-07	6.0688	4.7509e-06	RAr-Pe; SL-Pe; SL-RAr
PC O-36:5; P-36:4	24.461	8.68e-07	6.0615	4.7527e-06	RAr-Pe; SL-RAr
PC O-30:0	23.97	1.0347e-06	5.9852	5.5189e-06	RAr-Pe; SL-RAr
PC 42:10	23.953	1.041e-06	5.9826	5.5189e-06	SL-Pe; SL-RAr
CAEP 42:3;O2	23.616	1.1759e-06	5.9296	6.1325e-06	RAr-Pe; SL-Pe; SL-RAr
PI 42:9	23.576	1.1934e-06	5.9232	6.1325e-06	SL-Pe; SL-RAr
PE O-40:4; P-40:3	23.509	1.2229e-06	5.9126	6.1884e-06	RAr-Pe; SL-Pe; SL-RAr
LPC 14:0	23.383	1.2803e-06	5.8927	6.3824e-06	RAr-Pe; SL-RAr
CAEP 39:2;O2	23.179	1.3801e-06	5.8601	6.7507e-06	SL-Pe; SL-RAr
PE P-36:6	23.15	1.3946e-06	5.8556	6.7507e-06	RAr-Pe; SL-Pe; SL-RAr
Cer 32:1;O2	22.885	1.5382e-06	5.813	7.3396e-06	RAr-Pe; SL-Pe; SL-RAr
PI 40:3	22.628	1.693e-06	5.7713	7.9645e-06	RAr-Pe; SL-RAr
PC 40:4	22.428	1.8249e-06	5.7388	8.4654e-06	RAr-Pe; SL-RAr
PE O-40:1; P-40:0	21.995	2.149e-06	5.6678	9.8324e-06	RAr-Pe; SL-Pe
PC O-36:2; P-36:1	21.802	2.3128e-06	5.6359	1.0439e-05	RAr-Pe; SL-RAr
PE 42:8	21.673	2.4305e-06	5.6143	1.0824e-05	SL-Pe; SL-RAr
CAEP 42:6;O2	21.563	2.5354e-06	5.596	1.1142e-05	RAr-Pe; SL-Pe; SL-RAr
PI 40:9	20.226	4.2855e-06	5.368	1.8589e-05	RAr-Pe; SL-Pe; SL-RAr
PS 44:10	19.971	4.7483e-06	5.3235	2.0333e-05	SL-Pe; SL-RAr
PE 42:10	19.9	4.8862e-06	5.311	2.0658e-05	SL-Pe; SL-RAr
PC 37:2	19.849	4.9883e-06	5.302	2.0826e-05	SL-Pe; SL-RAr
PS 42:11	19.525	5.6905e-06	5.2448	2.3465e-05	SL-Pe; SL-RAr
PC 42:11	19.216	6.4613e-06	5.1897	2.6318e-05	SL-Pe; SL-RAr
PI 40:5	19.058	6.8952e-06	5.1615	2.7747e-05	RAr-Pe; SL-Pe; SL-RAr
PC O-42:5; P-42:4	18.952	7.2069e-06	5.1423	2.8656e-05	RAr-Pe; SL-RAr
PI 40:10	18.909	7.3373e-06	5.1345	2.8831e-05	RAr-Pe; SL-Pe; SL-RAr
PC 40:3	18.807	7.6575e-06	5.1159	2.974e-05	RAr-Pe; SL-RAr
CAEP 35:1;O2	18.746	7.8547e-06	5.1049	3.0155e-05	SL-Pe; SL-RAr
PI 38:4	18.576	8.4362e-06	5.0739	3.2019e-05	SL-Pe; SL-RAr
PE 42:11	18.421	9.0051e-06	5.0455	3.3795e-05	SL-Pe; SL-RAr
PI 42:8	18.356	9.2555e-06	5.0336	3.3807e-05	SL-Pe; SL-RAr
Cer 36:1;O2	18.344	9.3026e-06	5.0314	3.3807e-05	SL-Pe; SL-RAr
PC 40:8	18.342	9.3121e-06	5.031	3.3807e-05	RAr-Pe; SL-Pe; SL-RAr
PE 42:5	18.226	9.7814e-06	5.0096	3.5129e-05	SL-Pe; SL-RAr
PC 42:8	18.127	1.0202e-05	4.9913	3.6249e-05	RAr-Pe; SL-Pe; SL-RAr
N-methyl-CAEP 38:3;O2	17.946	1.1027e-05	4.9575	3.8422e-05	SL-Pe; SL-RAr
PC O-42:6; P-42:5	17.942	1.1044e-05	4.9569	3.8422e-05	RAr-Pe; SL-RAr
PS 38:1	17.772	1.1881e-05	4.9252	4.0908e-05	RAr-Pe; SL-RAr
PI O-38:5; P-38:4	17.531	1.3192e-05	4.8797	4.496e-05	SL-Pe; SL-RAr
LPC 14:1	17.278	1.473e-05	4.8318	4.9693e-05	RAr-Pe; SL-RAr
PS 36:4	17.199	1.5251e-05	4.8167	5.0938e-05	SL-Pe; SL-RAr
PC 37:1	16.813	1.8092e-05	4.7425	5.9828e-05	SL-Pe; SL-RAr
PC 42:9	16.598	1.9921e-05	4.7007	6.5231e-05	SL-Pe; SL-RAr
PI 38:6	16.464	2.115e-05	4.6747	6.8112e-05	SL-Pe; SL-RAr
PS 40:1	16.458	2.1209e-05	4.6735	6.8112e-05	RAr-Pe; SL-RAr
PI 34:4	16.311	2.2666e-05	4.6446	7.2099e-05	RAr-Pe; SL-RAr
PS 40:5	16.063	2.5379e-05	4.5955	7.9295e-05	RAr-Pe; SL-Pe; SL-RAr
PC 38:3	16.061	2.5403e-05	4.5951	7.9295e-05	RAr-Pe; SL-RAr
PE 40:5	16.002	2.6097e-05	4.5834	8.0708e-05	SL-Pe; SL-RAr
PC 40:10	15.885	2.7534e-05	4.5601	8.4365e-05	SL-Pe; SL-RAr
LPC 16:1	15.865	2.7785e-05	4.5562	8.4365e-05	RAr-Pe; SL-RAr
CAEP 40:2;O2	15.813	2.8452e-05	4.5459	8.5612e-05	RAr-Pe; SL-RAr
PI O-36:5; P-36:4	15.75	2.9296e-05	4.5332	8.7366e-05	RAr-Pe; SL-Pe; SL-RAr
PE 30:0	15.655	3.0613e-05	4.5141	9.0484e-05	RAr-Pe; SL-RAr
PS 42:6	15.514	3.268e-05	4.4857	9.5745e-05	SL-Pe; SL-RAr
PE O-38:4; P-38:3	15.492	3.3017e-05	4.4813	9.5894e-05	RAr-Pe; SL-RAr
PC 44:12	15.471	3.334e-05	4.477	9.5997e-05	SL-Pe; SL-RAr
N-methyl-CAEP 40:1;O2	15.332	3.5581e-05	4.4488	0.00010157	SL-Pe; SL-RAr
PE 40:8	15.058	4.0481e-05	4.3928	0.00011458	SL-Pe; SL-RAr
CAEP 34:1;O2	14.931	4.2981e-05	4.3667	0.00012064	SL-Pe; SL-RAr
PC 38:4	14.907	4.3468e-05	4.3618	0.00012099	RAr-Pe; SL-RAr
PE O-34:5; P-34:4	14.89	4.383e-05	4.3582	0.00012099	RAr-Pe; SL-RAr
LPC 20:1	14.72	4.7535e-05	4.323	0.00013014	RAr-Pe; SL-RAr
PC 39:5	14.56	5.133e-05	4.2896	0.00013938	SL-Pe; SL-RAr
PE 44:9	14.439	5.441e-05	4.2643	0.00014655	SL-Pe; SL-RAr
PE O-38:3; P-38:2	14.287	5.856e-05	4.2324	0.00015647	RAr-Pe; SL-RAr
PS 40:2	14.214	6.0694e-05	4.2169	0.00016089	RAr-Pe; SL-RAr
PE O-36:1; P-36:0	14.125	6.3372e-05	4.1981	0.00016666	SL-Pe; SL-RAr
PI 40:7	14.079	6.4831e-05	4.1882	0.00016917	SL-Pe; SL-RAr
PE 40:7	14.018	6.6791e-05	4.1753	0.00017293	SL-Pe; SL-RAr
CAEP 41:4;O2	13.913	7.0306e-05	4.153	0.00018063	SL-Pe; SL-RAr
PI 42:10	13.878	7.1543e-05	4.1454	0.00018241	SL-Pe; SL-RAr
PG 36:5	13.842	7.2825e-05	4.1377	0.00018427	RAr-Pe; SL-RAr
PC O-38:6; P-38:5	13.759	7.5894e-05	4.1198	0.00019059	RAr-Pe; SL-Pe; SL-RAr
LPE 16:0	13.734	7.6807e-05	4.1146	0.00019144	RAr-Pe; SL-RAr
PE 42:9	13.703	7.8008e-05	4.1079	0.000193	SL-Pe; SL-RAr
PC 46:12	13.688	7.8603e-05	4.1046	0.00019304	SL-Pe; SL-RAr
PE 38:4	13.621	8.1244e-05	4.0902	0.00019807	RAr-Pe; SL-Pe; SL-RAr
PC 41:6	13.38	9.168e-05	4.0377	0.00022189	SL-Pe; SL-RAr
PE P-40:7	13.214	9.9645e-05	4.0015	0.00023943	RAr-Pe; SL-RAr
CAEP 37:1;O2	13.144	0.00010328	3.986	0.0002464	SL-Pe; SL-RAr
PC 37:5	12.926	0.00011535	3.938	0.00027324	SL-Pe; SL-RAr
PS 42:9	12.912	0.0001162	3.9348	0.00027331	SL-Pe; SL-RAr
CAEP 34:2;O2	12.798	0.00012321	3.9093	0.00028778	RAr-Pe; SL-RAr
PC 38:7	12.679	0.00013097	3.8828	0.00030377	SL-Pe; SL-RAr
PE 40:10	12.649	0.00013303	3.8761	0.00030625	SL-Pe; SL-RAr
PC O-34:2; P-34:1	12.636	0.00013387	3.8733	0.00030625	RAr-Pe; SL-RAr
LPC 20:5	12.487	0.00014462	3.8398	0.00032859	RAr-Pe; SL-RAr
LPE 17:0	12.386	0.00015243	3.8169	0.0003434	RAr-Pe; SL-Pe
PE 40:4	12.377	0.00015319	3.8148	0.0003434	SL-Pe; SL-RAr
PI O-36:3; P-36:2	12.175	0.00017027	3.7689	0.00037913	RAr-Pe; SL-RAr
PE 37:3	11.868	0.00020033	3.6982	0.00044312	SL-Pe; SL-RAr
PC P-42:6	11.779	0.00020998	3.6778	0.00046141	RAr-Pe; SL-RAr
LPC 18:1	11.298	0.00027223	3.5651	0.00059428	RAr-Pe; SL-RAr
SM d42:2	11.259	0.00027802	3.5559	0.00060299	SL-Pe; SL-RAr
LPC 16:0	11.164	0.00029278	3.5335	0.00062923	RAr-Pe; SL-RAr
PC 34:2	11.158	0.00029389	3.5318	0.00062923	RAr-Pe; SL-RAr
LPC 22:1	11.144	0.00029613	3.5285	0.00062998	SL-Pe; SL-RAr
CAEP 36:2;O2	11.052	0.00031145	3.5066	0.00065839	RAr-Pe; SL-RAr
PC 40:7	10.887	0.00034113	3.4671	0.00071379	SL-Pe; SL-RAr
N-methyl-CAEP 38:2;O2	10.873	0.0003438	3.4637	0.00071379	SL-Pe; SL-RAr
PS 40:8	10.871	0.00034407	3.4634	0.00071379	SL-Pe; SL-RAr
LPE 18:1	10.829	0.00035231	3.4531	0.00072216	RAr-Pe; SL-RAr
LPC O-20:1; P-20:0	10.82	0.00035393	3.4511	0.00072216	RAr-Pe; SL-RAr
N-methyl-CAEP 32:1;O2	10.817	0.00035459	3.4503	0.00072216	SL-Pe; SL-RAr
PC 42:5	10.748	0.00036854	3.4335	0.00074601	SL-Pe; SL-RAr
Cer 32:3;O2	10.724	0.00037337	3.4279	0.00075123	RAr-Pe; SL-Pe
PC O-32:1; P-32:0	10.631	0.00039341	3.4052	0.00078681	SL-Pe; SL-RAr
PC 40:2	10.583	0.00040398	3.3936	0.00080315	RAr-Pe; SL-Pe
PC 36:3	10.521	0.00041832	3.3785	0.00082673	RAr-Pe; SL-RAr
PI 36:2	10.459	0.00043321	3.3633	0.00085113	SL-Pe; SL-RAr
PE 34:2	10.29	0.00047655	3.3219	0.0009308	RAr-Pe; SL-RAr
PC O-40:6; P-40:5	9.9859	0.00056704	3.2464	0.0010997	RAr-Pe; SL-RAr
LPC 22:6	9.9686	0.00057269	3.2421	0.0010997	RAr-Pe; SL-RAr
Cer 38:1;O2	9.968	0.0005729	3.2419	0.0010997	SL-Pe; SL-RAr
PE 44:8	9.8316	0.00061979	3.2078	0.0011829	SL-Pe; SL-RAr
PG 34:1	9.8013	0.00063076	3.2001	0.001197	SL-Pe; SL-RAr
CAEP 40:5;O2	9.7835	0.00063731	3.1956	0.0012026	RAr-Pe; SL-RAr
N-methyl-CAEP 34:1;O2	9.7616	0.00064547	3.1901	0.0012112	SL-Pe; SL-RAr
PE 32:1	9.6481	0.00068952	3.1615	0.0012866	RAr-Pe; SL-RAr
PC 44:9	9.5315	0.00073816	3.1319	0.0013697	SL-Pe; SL-RAr
PS 38:5	9.4443	0.00077697	3.1096	0.0014337	SL-Pe; SL-RAr
LPC 18:3	9.4208	0.0007878	3.1036	0.0014454	RAr-Pe; SL-RAr
Cer 34:2;O2	9.4119	0.00079194	3.1013	0.0014454	SL-Pe; SL-RAr
PE 42:6	9.3047	0.0008437	3.0738	0.0015315	SL-Pe; SL-RAr
SM d32:2	9.2773	0.00085749	3.0668	0.0015481	SL-Pe; SL-RAr
PS 42:7	9.1153	0.0009442	3.0249	0.0016955	SL-Pe; SL-RAr
PC O-34:4; P-34:3	8.9504	0.0010423	2.982	0.0018616	SL-RAr
CAEP 38:2;O2	8.7113	0.0012044	2.9192	0.0021397	RAr-Pe; SL-RAr
LPC O-18:0	8.6746	0.0012315	2.9096	0.0021672	RAr-Pe; SL-RAr
PE O-40:7; P-40:6	8.6729	0.0012328	2.9091	0.0021672	RAr-Pe; SL-RAr
LPE 16:1	8.6202	0.0012731	2.8951	0.0022262	RAr-Pe; SL-RAr
PC 38:5	8.5799	0.0013048	2.8844	0.0022699	SL-Pe; SL-RAr
PC 36:4	8.4584	0.0014057	2.8521	0.0024326	SL-RAr
LPE 22:1	8.3758	0.0014791	2.83	0.0025465	RAr-Pe; SL-RAr
PE 44:10	8.362	0.0014918	2.8263	0.0025551	SL-Pe; SL-RAr
HexCer 38:2;O2	8.3439	0.0015085	2.8214	0.0025707	SL-Pe; SL-RAr
PI 38:2	8.263	0.001586	2.7997	0.0026889	RAr-Pe; SL-RAr
LPC 18:0	8.2442	0.0016046	2.7946	0.0027068	SL-RAr
PC P-44:6	8.0612	0.0017986	2.7451	0.0030188	SL-Pe; SL-RAr
SM d34:1	7.8931	0.0019989	2.6992	0.0033382	SL-Pe
PE O-36:6; P-36:5	7.7907	0.0021327	2.6711	0.003544	RAr-Pe; SL-RAr
PC 38:6	7.7632	0.0021703	2.6635	0.0035885	SL-Pe; SL-RAr
PE 34:4	7.6497	0.002333	2.6321	0.0038385	RAr-Pe; SL-RAr
PE-Cer 32:1;O2	7.5841	0.0024328	2.6139	0.0039832	SL-Pe; SL-RAr
LPE 18:3	7.366	0.0027994	2.5529	0.004561	RAr-Pe; SL-RAr
PC O-30:2; P-30:1	7.2391	0.0030397	2.5172	0.0049284	SL-Pe; SL-RAr
PC 36:2	7.2283	0.0030611	2.5141	0.0049392	RAr-Pe; SL-RAr
PC 36:5	7.1198	0.003286	2.4833	0.0052765	SL-RAr
PE 38:7	7.105	0.0033179	2.4791	0.0053023	SL-Pe; SL-RAr
PI 38:3	7.0953	0.0033392	2.4764	0.0053109	SL-Pe; SL-RAr
PE O-34:1; P-34:0	7.0636	0.0034092	2.4673	0.0053966	RAr-Pe; SL-Pe
PE O-34:4; P-34:3	6.9225	0.0037414	2.427	0.0058945	SL-Pe
PC O-40:7; P-40:6	6.9129	0.0037652	2.4242	0.0059041	SL-Pe; SL-RAr
PI 36:5	6.8413	0.0039482	2.4036	0.0061621	RAr-Pe; SL-RAr
LPE 20:1	6.7894	0.0040866	2.3886	0.0063484	RAr-Pe; SL-RAr
PC 34:3	6.7587	0.004171	2.3798	0.0064497	RAr-Pe
N-methyl-CAEP 35:3;O2	6.7416	0.0042189	2.3748	0.0064937	SL-Pe; SL-RAr
PC 36:1	6.727	0.0042603	2.3706	0.0065272	RAr-Pe; SL-RAr
LPE 20:0	6.6121	0.0046009	2.3372	0.0070169	RAr-Pe; SL-RAr
Cer 42:2;O2	6.5202	0.0048941	2.3103	0.0074301	RAr-Pe; SL-Pe
CAEP 35:3;O2	6.4808	0.0050262	2.2988	0.0075962	SL-Pe; SL-RAr
PC29:0	6.4478	0.0051396	2.2891	0.0077325	SL-Pe; SL-RAr
SM d40:2	6.4212	0.0052329	2.2813	0.0078252	SL-Pe; SL-RAr
PE 32:0	6.417	0.005248	2.28	0.0078252	SL-RAr
SM d36:3	6.3594	0.005457	2.263	0.0081006	RAr-Pe
LPC O-16:0	6.3138	0.0056292	2.2495	0.0083193	RAr-Pe; SL-RAr
Cer 40:1;O2	6.2356	0.0059376	2.2264	0.0087364	SL-Pe
PE O-42:7; P-42:6	6.1192	0.0064313	2.1917	0.0094212	RAr-Pe; SL-RAr
PC O-30:1; P-30:0	6.0168	0.0069021	2.161	0.010067	SL-Pe; SL-RAr
Cer 30:1;O2	5.954	0.007209	2.1421	0.010469	SL-Pe
LPE O-18:1; P-18:0	5.8594	0.0076993	2.1135	0.011132	RAr-Pe; SL-RAr
PI 36:3	5.8382	0.007814	2.1071	0.01125	SL-Pe
PE O-36:4; P-36:3	5.8228	0.0078985	2.1025	0.011322	SL-RAr
HexCer 40:1;O2	5.7805	0.008136	2.0896	0.011613	RAr-Pe; SL-Pe
PI 34:2	5.7645	0.0082274	2.0847	0.011693	SL-RAr
PC 42:6	5.6946	0.0086414	2.0634	0.01223	SL-Pe; SL-RAr
LPE 18:2	5.6109	0.0091669	2.0378	0.012919	RAr-Pe
PC 40:5	5.3864	0.010752	1.9685	0.015089	SL-RAr
PC O-32:2; P-32:1	5.3757	0.010835	1.9652	0.015141	SL-Pe; SL-RAr
PE O-32:1; P-32:0	5.3645	0.010922	1.9617	0.0152	SL-RAr
PE 40:9	5.3428	0.011093	1.9549	0.015374	SL-Pe; SL-RAr
PC O-38:7; P-38:6	5.3104	0.011354	1.9449	0.01567	SL-Pe
PC 32:0	5.2508	0.011851	1.9262	0.016289	SL-RAr
PC 38:2	5.2158	0.012153	1.9153	0.016636	RAr-Pe
SM d30:1	5.21	0.012204	1.9135	0.016637	RAr-Pe
LPE 22:5	4.9537	0.014703	1.8326	0.019962	SL-RAr
LPE 18:0	4.8689	0.015645	1.8056	0.021156	RAr-Pe; SL-RAr
PS O-38:5; P-38:4	4.8463	0.015908	1.7984	0.021424	RAr-Pe; SL-RAr
PE 40:3	4.7909	0.01657	1.7807	0.022227	SL-Pe
PS O-40:5; P-40:4	4.7378	0.017233	1.7636	0.023024	SL-RAr
PC 34:4	4.7295	0.01734	1.761	0.023074	RAr-Pe
PE 40:2	4.6581	0.018283	1.738	0.024232	SL-RAr
CAEP 32:1;O2	4.6314	0.01865	1.7293	0.024621	SL-RAr
PC 34:1	4.5817	0.019354	1.7132	0.02545	RAr-Pe
PE 38:8	4.5258	0.020181	1.6951	0.026433	SL-Pe
PC 38:1	4.3884	0.022376	1.6502	0.029194	RAr-Pe
LPE 24:6	4.2702	0.024471	1.6114	0.031802	SL-Pe
PE 34:3	4.2345	0.025145	1.5995	0.032552	RAr-Pe
LPC O-14:1; P-14:0	4.1899	0.026013	1.5848	0.033546	SL-Pe
PS 36:3	4.1003	0.02786	1.555	0.035789	SL-RAr
PE O-36:3; P-36:2	4.061	0.028714	1.5419	0.036745	RAr-Pe
PE 36:2	3.9601	0.031037	1.5081	0.039566	SL-RAr
PS O-38:4; P-38:3	3.8771	0.033098	1.4802	0.042033	RAr-Pe
CAEP 36:3;O2	3.8002	0.035141	1.4542	0.044458	SL-RAr
PE 38:2	3.7339	0.03701	1.4317	0.046647	SL-RAr
PC 44:6	3.7235	0.037313	1.4281	0.046852	RAr-Pe
PE 38:3	3.6521	0.039467	1.4038	0.049371	SL-RAr
PI O-38:3; P-38:2	3.6323	0.040087	1.397	0.049959
